# Supplementary material for: Development of Local Natural Orbital Arbitrary Order Coupled Cluster Methods and Assessment through Connected Quadruples
Source: J Phys Chem A. 2026 Apr 8;130(16):3233–48. doi: 10.1021/acs.jpca.6c00607 (PMC13112354; doi:10.1021/acs.jpca.6c00607)
Supplement: Supplementary file 1 [file jp6c00607_si_001.xls]

## Sheet: Contents
Supplementary material for
“Development of Local Natural Orbital Arbitrary Order Coupled Cluster Methods and Assessment Through Connected Quadruples”
Vladimir Fishman1; Balázs D. Lőrincz2,3,4; Emmanouil Semidalas1,5; Aditya Barman1; Jan M. L. Martin1; Péter R. Nagy2,3,4; Mihály Kállay2,3,4
1	Department of Molecular Chemistry and Materials Science, Weizmann Institute of Science, 7610001 Reh.ovot, Israel
2	Department of Physical Chemistry and Materials Science, Faculty of Chemical Technology and Biotechnology, Budapest University of Technology and Economics, Műegyetem rkp. 3., H-1111 Budapest, Hungary
3	HUN-REN-BME Quantum Chemistry Research Group, Műegyetem rkp. 3., H-1111 Budapest, Hungary
4	MTA-BME Lendület Quantum Chemistry Research Group, Műegyetem rkp. 3., H-1111 Budapest, Hungary
5	Department of Chemistry, National and Kapodistrian University of Athens, Panepistimiopolis Zografou, 15772 Athens, Greece

## Sheet: S1 W4-17
Table S1. Post-(T) contributions to bond separation energies and total atomization energies of species in the W4-17 dataset
cc-pVDZ(d,s)																					cc-pVDZ(d,s)																					cc-pVDZ(d,s)
Contributions to Bond Separation Energies	Normal	Tight	vTight	canonical		Normal	Tight	vTight	canonical		Normal	Tight	vTight	canonical		Normal	Tight	vTight	canonical		Contributions to Total Atomization Enegies	Normal	Tight	vTight	canonical		Normal	Tight	vTight	canonical		Normal	Tight	vTight	canonical		Normal	Tight	vTight	canonical		Contributions to Total Atomization Enegies	Normal	Tight	vTight	canonical		Normal	Tight
	LNO-CCSDT - LNO-CCSD(T)			CCSDT-CCSD(T)		LNO-CCSDT(Q) - LNO-CCSDT			CCSDT(Q) - CCSDT		LNO-CCSDTQ - LNO-CCSDT(Q)			CCSDTQ - CCSDT(Q)		LNO-CCSDT(Q) - LNO-CCSD(T)			CCSDT(Q) - CCSD(T)		Unrestricted Hartree Fock	LNO-CCSDT - LNO-CCSD(T)			CCSDT - CCSD(T)		LNO-CCSDT(Q) - LNO-CCSDT			CCSDT(Q) - CCSDT		LNO-CCSDTQ - LNO-CCSDT(Q)			CCSDTQ - CCSDT(Q)		LNO-CCSDT(Q) - LNO-CCSD(T)			CCSDT(Q) - CCSD(T)		Restricted Open Hartree Fock	LNO-CCSDT - LNO-CCSD(T)			CCSDT - CCSD(T)		LNO-CCSDT(Q) - LNO-CCSDT
cyclobutene	-0.411	-0.46	-0.461	-0.462	0	0.533	0.547	0.546	0.548	0				-0.091	0	0.123	0.087	0.085	0.086		cyclobutene	-0.195	-0.241	-0.248	-0.356	0	0.83	0.843	0.848	0.852	0				-0.116	0	0.635	0.603	0.6	0.496		cyclobutene	-0.18	-0.227	-0.234	-0.352	0	0.83	0.843
t-butadiene	-0.149	-0.216	-0.233	-0.252	0	0.525	0.546	0.55	0.559	0				-0.092	0	0.376	0.331	0.317	0.307		t-butadiene	0.067	0.003	-0.019	-0.146	0	0.821	0.843	0.852	0.863	0				-0.116	0	0.888	0.846	0.833	0.717		t-butadiene	0.082	0.017	-0.006	-0.141	0	0.821	0.843
cyclobutane	-0.327	-0.387	-0.387	-0.392	0	0.31	0.326	0.324	0.327	0				-0.054	0	-0.016	-0.061	-0.063	-0.066		cyclobutane	-0.111	-0.168	-0.174	-0.286	0	0.607	0.623	0.627	0.63	0				-0.079	0	0.496	0.455	0.453	0.344		cyclobutane	-0.096	-0.154	-0.16	-0.282	0	0.607	0.623
n-pentane	-0.257	-0.34	-0.36	-0.38	0	0.247	0.265	0.268	0.276	0					0	-0.01	-0.074	-0.092	-0.104		n-pentane	0.013	-0.066	-0.094	-0.247	0	0.617	0.636	0.646	0.656	0					0	0.631	0.57	0.552	0.409		n-pentane	0.032	-0.049	-0.076	-0.242	0	0.617	0.636
benzene	-0.849	-1.009	-1.038	-1.067	0	1.042	1.089	1.101	1.121	0					0	0.193	0.079	0.063	0.054		benzene	-0.525	-0.681	-0.718	-0.907	0	1.487	1.533	1.555	1.576	0					0	0.962	0.852	0.836	0.669		benzene	-0.503	-0.661	-0.698	-0.901	0	1.487	1.533
hclo4	-0.264	-0.394	-0.44	-0.453	0	0.895	0.954	0.964	0.962	0					0	0.631	0.561	0.524	0.509		hclo4	-0.229	-0.359	-0.41	-0.396	0	2.142	2.202	2.219	2.222	0					0	1.913	1.843	1.809	1.826		hclo4	-0.229	-0.359	-0.41	-0.411	0	2.142	2.202
c2f6	0.105	0.05	-0.038	-0.123	0	-0.197	-0.175	-0.14	-0.093	0					0	-0.092	-0.124	-0.178	-0.217		c2f6	-0.375	0.019	0.215	-0.093	0	1.225	1.218	1.249	1.325	0					0	0.85	1.237	1.464	1.232		c2f6	-0.368	0.026	0.222	-0.095	0	1.225	1.218
c2cl6				-0.902	0				0.855	0					0				-0.047		c2cl6				-0.771	0				1.363	0					0				0.592		c2cl6				-0.797	0
n2o4	-0.472	-0.646	-0.729	-0.778	0	2.42	2.544	2.26	2.581	0					0	1.948	1.897	1.53	1.803		n2o4	-0.301	-0.475	-0.566	-0.606	0	4.032	4.155	3.882	4.206	0					0	3.731	3.68	3.317	3.6		n2o4	-0.3	-0.474	-0.565	-0.616	0	4.032	4.155
cloocl	-0.013	-0.076	-0.088	-0.089	0	1.035	1.071	1.073	1.077	0				-0.278	0	1.022	0.994	0.986	0.987		cloocl	-0.002	-0.065	-0.081	-0.041	0	1.741	1.777	1.785	1.796	0				-0.321	0	1.74	1.712	1.704	1.754		cloocl	-0.002	-0.065	-0.081	-0.056	0	1.741	1.777
hoclo	0.118	0.118	0.097	0.091	0	0.844	0.857	0.862	0.862	0				-0.253	0	0.963	0.975	0.959	0.953		hoclo	0.133	0.133	0.109	0.126	0	1.496	1.509	1.518	1.522	0				-0.296	0	1.629	1.642	1.626	1.648		hoclo	0.133	0.133	0.109	0.117	0	1.496	1.509
pf5	-0.219	-0.243	-0.287	-0.311	0	0.003	0.049	0.072	0.086	0					0	-0.215	-0.194	-0.214	-0.225		pf5	-0.501	-0.153	0.039	-0.13	0	1.09	1.111	1.131	1.167	0					0	0.589	0.958	1.17	1.037		pf5	-0.502	-0.153	0.039	-0.13	0	1.09	1.111
sf6	-0.041	-0.131	-0.208	-0.25	0	0.11	0.176	0.213	0.227	0					0	0.069	0.045	0.005	-0.023		sf6	-0.566	-0.208	0	-0.19	0	1.444	1.481	1.512	1.558	0					0	0.878	1.273	1.512	1.368		sf6	-0.566	-0.209	-0.001	-0.205	0	1.444	1.481
oxadiazole	-0.909	-0.966	-0.963	-0.967	0	1.575	1.603	1.598	1.601	0				-0.378	0	0.666	0.637	0.635	0.634		oxadiazole	-0.659	-0.714	-0.719	-0.775	0	2.44	2.469	2.473	2.477	0				-0.438	0	1.781	1.754	1.754	1.703		oxadiazole	-0.651	-0.707	-0.712	-0.776	0	2.44	2.468
dioxetan2one	-0.39	-0.44	-0.437	-0.443	0	0.487	0.524	0.522	0.523	0				-0.161	0	0.097	0.084	0.085	0.079		dioxetan2one	-0.253	-0.302	-0.304	-0.357	0	1.53	1.566	1.572	1.575	0				-0.24	0	1.276	1.265	1.268	1.218		dioxetan2one	-0.246	-0.295	-0.297	-0.363	0	1.53	1.566
dioxetane	-0.243	-0.267	-0.265	-0.269	0	0.187	0.199	0.194	0.195	0				-0.064	0	-0.057	-0.068	-0.071	-0.074		dioxetane	-0.116	-0.138	-0.141	-0.194	0	0.931	0.943	0.944	0.947	0				-0.121	0	0.815	0.805	0.803	0.754		dioxetane	-0.109	-0.131	-0.134	-0.196	0	0.931	0.943
dithiotane	-0.394	-0.434	-0.432	-0.441	0	0.519	0.533	0.529	0.535	0				-0.097	0	0.125	0.099	0.096	0.094		dithiotane	-0.157	-0.196	-0.202	-0.221	0	0.787	0.801	0.803	0.815	0				-0.107	0	0.63	0.605	0.601	0.594		dithiotane	-0.152	-0.191	-0.197	-0.24	0	0.786	0.801
borole	-0.366	-0.441	-0.454	-0.454	0	0.851	0.884	0.889	0.892	0				-0.124	0	0.486	0.443	0.435	0.438		borole	-0.084	-0.159	-0.218	-0.354	0	1.165	1.197	1.209	1.214	0				-0.146	0	1.081	1.038	0.991	0.86		borole	-0.066	-0.137	-0.2	-0.35	0	1.165	1.197
c2cl4	-0.433	-0.6	-0.649	-0.662	0	0.805	0.853	0.584	0.869	0					0	0.373	0.253	-0.065	0.207		c2cl4	-0.341	-0.507	-0.564	-0.557	0	1.174	1.222	0.96	1.258	0					0	0.833	0.715	0.396	0.701		c2cl4	-0.334	-0.501	-0.557	-0.574	0	1.174	1.222
c2f4	0.093	0.009	-0.052	-0.089	0	0.172	0.208	0.231	0.266	0					0	0.265	0.217	0.179	0.178		c2f4	-0.191	0.025	0.152	-0.051	0	1.169	1.186	1.207	1.262	0					0	0.978	1.211	1.359	1.212		c2f4	-0.184	0.032	0.159	-0.051	0	1.17	1.186
cis-c2f2cl2	-0.131	-0.235	-0.277	-0.304	0	0.435	0.51	0.528	0.544	0					0	0.303	0.275	0.251	0.24		cis-c2f2cl2	-0.228	-0.181	-0.132	-0.232	0	1.118	1.184	1.204	1.237	0					0	0.89	1.003	1.072	1.004		cis-c2f2cl2	-0.221	-0.174	-0.125	-0.241	0	1.118	1.184
trans-c2f2cl2	-0.098	-0.221	-0.277	-0.311	0	0.364	0.496	0.523	0.539	0					0	0.266	0.275	0.246	0.227		trans-c2f2cl2	-0.194	-0.167	-0.132	-0.24	0	1.047	1.17	1.198	1.231	0					0	0.853	1.002	1.066	0.991		trans-c2f2cl2	-0.187	-0.16	-0.125	-0.249	0	1.047	1.17
cyclopentadiene	-0.577	-0.665	-0.676	-0.677	0	0.839	0.871	0.873	0.875	0				-0.142	0	0.262	0.206	0.197	0.199		cyclopentadiene	-0.307	-0.392	-0.409	-0.544	0	1.209	1.242	1.251	1.255	0				-0.173	0	0.902	0.85	0.842	0.711		cyclopentadiene	-0.289	-0.375	-0.392	-0.539	0	1.209	1.242
formic-anhydride	-0.214	-0.199	-0.201	-0.234	0	0.543	0.564	0.568	0.577	0				-0.177	0	0.329	0.365	0.367	0.344		formic-anhydride	-0.077	-0.061	-0.068	-0.148	0	1.585	1.606	1.618	1.63	0				-0.255	0	1.509	1.546	1.55	1.482		formic-anhydride	-0.07	-0.054	-0.061	-0.153	0	1.586	1.606
furan	-0.704	-0.774	-0.774	-0.776	0	0.884	0.912	0.91	0.913	0					0	0.18	0.138	0.137	0.137		furan	-0.478	-0.545	-0.552	-0.659	0	1.478	1.507	1.512	1.517	0					0	1	0.961	0.961	0.858		furan	-0.464	-0.532	-0.538	-0.657	0	1.478	1.507
oxetane	-0.254	-0.296	-0.295	-0.298	0	0.257	0.272	0.269	0.27	0				-0.06	0	0.003	-0.024	-0.027	-0.028		oxetane	-0.082	-0.122	-0.127	-0.208	0	0.777	0.792	0.795	0.798	0				-0.101	0	0.695	0.67	0.668	0.59		oxetane	-0.072	-0.112	-0.116	-0.207	0	0.777	0.792
pyrrole	-0.78	-0.865	-0.868	-0.871	0	0.894	0.924	0.923	0.926	0				-0.166	0	0.114	0.06	0.055	0.055		pyrrole	-0.498	-0.579	-0.59	-0.7	0	1.4	1.43	1.438	1.442	0				-0.204	0	0.902	0.851	0.847	0.742		pyrrole	-0.483	-0.565	-0.576	-0.696	0	1.4	1.43
silole	-0.522	-0.601	-0.613	-0.615	0	0.874	0.912	0.914	0.917	0				-0.136	0	0.353	0.311	0.301	0.302		silole	-0.169	-0.245	-0.267	-0.348	0	1.179	1.216	1.227	1.232	0				-0.165	0	1.009	0.971	0.961	0.884		silole	-0.151	-0.229	-0.249	-0.351	0	1.179	1.216
thiophene	-0.845	-0.914	-0.913	-0.919	0	1.086	1.111	1.11	1.114	0					0	0.24	0.198	0.197	0.195		thiophene	-0.565	-0.63	-0.638	-0.73	0	1.442	1.467	1.474	1.482	0					0	0.877	0.837	0.836	0.752		thiophene	-0.551	-0.618	-0.625	-0.736	0	1.442	1.467
beta-lactim	-0.502	-0.583	-0.601	-0.607	0	0.634	0.663	0.667	0.671	0					0	0.132	0.081	0.066	0.064		beta-lactim	-0.264	-0.342	-0.369	-0.453	0	1.364	1.393	1.406	1.411	0					0	1.1	1.051	1.038	0.958		beta-lactim	-0.252	-0.332	-0.358	-0.452	0	1.364	1.393
clf5	0.375	0.302	0.226	0.196	0	1.07	1.201	1.274	1.284	0					0	1.445	1.503	1.499	1.48		clf5	-0.119	0.18	0.342	0.19	0	2.187	2.294	2.361	2.399	0					0	2.067	2.474	2.703	2.589		clf5	-0.119	0.18	0.342	0.182	0	2.187	2.294
clf3	0.269	0.273	0.235	0.216	0	0.688	0.729	0.753	0.769	0				-0.177	0	0.957	1.003	0.987	0.985		clf3	-0.03	0.199	0.302	0.218	0	1.38	1.407	1.427	1.461	0				-0.223	0	1.35	1.606	1.73	1.679		clf3	-0.03	0.199	0.302	0.211	0	1.38	1.407
pf3	-0.133	-0.151	-0.171	-0.179	0	0.103	0.131	0.14	0.144	0				-0.056	0	-0.03	-0.02	-0.031	-0.035		pf3	-0.219	-0.014	0.105	0.009	0	0.765	0.778	0.786	0.803	0				-0.107	0	0.545	0.764	0.892	0.813		pf3	-0.22	-0.014	0.105	0.01	0	0.765	0.778
hoclo2	-0.071	-0.121	-0.136	-0.146	0	1.126	1.16	1.164	1.159	0				-0.337	0	1.055	1.039	1.028	1.014		hoclo2	-0.046	-0.097	-0.115	-0.1	0	2.076	2.109	2.119	2.119	0				-0.403	0	2.029	2.013	2.003	2.019		hoclo2	-0.046	-0.097	-0.115	-0.112	0	2.076	2.109
nh2oh	-0.021	-0.024	-0.023	-0.023	0	0.1	0.1	0.097	0.098	0				-0.029	0	0.078	0.076	0.074	0.075		nh2oh	0.055	0.052	0.05	0.052	0	0.607	0.608	0.609	0.61	0				-0.064	0	0.662	0.659	0.659	0.662		nh2oh	0.055	0.052	0.05	0.049	0	0.607	0.608
cyclopropane	-0.281	-0.296	-0.293	-0.294	0	0.252	0.255	0.253	0.254	0				-0.04	0	-0.029	-0.041	-0.04	-0.04		cyclopropane	-0.119	-0.132	-0.133	-0.214	0	0.474	0.477	0.48	0.482	0				-0.059	0	0.356	0.345	0.347	0.267		cyclopropane	-0.108	-0.122	-0.123	-0.211	0	0.474	0.477
cyclopropene	-0.35	-0.366	-0.366	-0.366	0	0.494	0.498	0.496	0.497	0				-0.082	0	0.145	0.132	0.13	0.131		cyclopropene	-0.188	-0.202	-0.206	-0.286	0	0.717	0.72	0.723	0.725	0				-0.1	0	0.529	0.519	0.517	0.439		cyclopropene	-0.177	-0.191	-0.196	-0.283	0	0.717	0.72
ch3ph2	-0.065	-0.074	-0.073	-0.074	0	0.094	0.095	0.092	0.093	0				-0.011	0	0.029	0.021	0.02	0.019		ch3ph2	0.197	0.188	0.184	0.153	0	0.193	0.194	0.196	0.196	0				-0.022	0	0.39	0.382	0.38	0.348		ch3ph2	0.2	0.192	0.188	0.157	0	0.193	0.194
nh2f	0.054	0.049	0.05	0.05	0	0.071	0.071	0.07	0.07	0				-0.018	0	0.124	0.12	0.12	0.12		nh2f	0.022	0.092	0.139	0.111	0	0.493	0.489	0.488	0.493	0				-0.046	0	0.514	0.58	0.627	0.604		nh2f	0.022	0.092	0.139	0.11	0	0.492	0.488
cclh3	-0.044	-0.046	-0.044	-0.045	0	0.073	0.073	0.071	0.072	0				-0.017	0	0.028	0.027	0.027	0.027		cclh3	0.005	0.005	0.004	-0.006	0	0.202	0.202	0.202	0.208	0				-0.023	0	0.207	0.207	0.206	0.202		cclh3	0.009	0.008	0.008	-0.01	0	0.202	0.202
clno	0.408	0.392	0.39	0.386	0	1.214	1.215	1.21	1.212	0				-0.271	0	1.621	1.607	1.601	1.598		clno	0.479	0.464	0.458	0.474	0	1.777	1.778	1.778	1.784	0				-0.305	0	2.256	2.242	2.236	2.258		clno	0.48	0.465	0.458	0.467	0	1.776	1.778
tetrahedrane	-0.764	-0.803	-0.799	-0.801	0	0.703	0.714	0.71	0.711	0				-0.121	0	-0.061	-0.088	-0.089	-0.089		tetrahedrane	-0.548	-0.584	-0.586	-0.694	0	0.999	1.011	1.012	1.015	0				-0.146	0	0.451	0.427	0.427	0.32		tetrahedrane	-0.533	-0.57	-0.572	-0.69	0	0.999	1.011
n-butane	-0.195	-0.251	-0.263	-0.274	0	0.184	0.196	0.197	0.201	0				-0.033	0	-0.011	-0.055	-0.066	-0.073		n-butane	0.021	-0.032	-0.05	-0.168	0	0.481	0.492	0.499	0.505	0				-0.058	0	0.502	0.46	0.449	0.337		n-butane	0.036	-0.018	-0.036	-0.164	0	0.481	0.492
c2cl2	-0.449	-0.476	-0.493	-0.498	0	0.799	0.808	0.811	0.813	0				-0.168	0	0.35	0.332	0.318	0.315		c2cl2	-0.349	-0.374	-0.397	-0.419	0	1.057	1.066	1.074	1.083	0				-0.179	0	0.708	0.692	0.678	0.665		c2cl2	-0.342	-0.368	-0.39	-0.426	0	1.057	1.066
c2clh3	-0.123	-0.149	-0.146	-0.148	0	0.319	0.325	0.322	0.324	0				-0.06	0	0.195	0.176	0.176	0.177		c2clh3	-0.019	-0.044	-0.044	-0.082	0	0.522	0.528	0.529	0.536	0				-0.072	0	0.503	0.484	0.485	0.454		c2clh3	-0.012	-0.037	-0.037	-0.084	0	0.522	0.528
c2clh5	-0.11	-0.14	-0.141	-0.144	0	0.143	0.147	0.146	0.149	0				-0.03	0	0.033	0.007	0.005	0.005		c2clh5	-0.006	-0.035	-0.04	-0.078	0	0.346	0.351	0.354	0.36	0				-0.041	0	0.34	0.316	0.314	0.282		c2clh5	0.001	-0.028	-0.033	-0.081	0	0.346	0.351
c2clh	-0.322	-0.337	-0.336	-0.335	0	0.623	0.629	0.625	0.626	0				-0.118	0	0.302	0.292	0.289	0.291		c2clh	-0.218	-0.231	-0.235	-0.269	0	0.827	0.832	0.832	0.837	0				-0.13	0	0.609	0.601	0.598	0.568		c2clh	-0.21	-0.225	-0.228	-0.272	0	0.827	0.832
ccl2h2	-0.09	-0.116	-0.118	-0.122	0	0.169	0.173	0.172	0.175	0				-0.04	0	0.079	0.057	0.054	0.054		ccl2h2	-0.045	-0.07	-0.075	-0.069	0	0.353	0.358	0.359	0.37	0				-0.044	0	0.309	0.288	0.284	0.301		ccl2h2	-0.041	-0.066	-0.072	-0.078	0	0.353	0.358
ccl2o	-0.13	-0.179	-0.175	-0.183	0	0.48	0.496	0.491	0.495	0				-0.109	0	0.35	0.317	0.317	0.312		ccl2o	-0.074	-0.123	-0.123	-0.119	0	0.962	0.979	0.979	0.99	0				-0.136	0	0.888	0.856	0.856	0.871		ccl2o	-0.071	-0.119	-0.12	-0.13	0	0.962	0.979
ccl3h	-0.159	-0.231	-0.24	-0.247	0	0.291	0.303	0.304	0.309	0				-0.065	0	0.132	0.072	0.064	0.062		ccl3h	-0.117	-0.189	-0.203	-0.182	0	0.531	0.543	0.547	0.563	0				-0.069	0	0.413	0.354	0.345	0.381		ccl3h	-0.114	-0.186	-0.199	-0.195	0	0.531	0.543
ccl4	-0.267	-0.398	-0.423	-0.435	0	0.44	0.46	0.465	0.473	0				-0.092	0	0.173	0.062	0.043	0.039		ccl4	-0.23	-0.36	-0.391	-0.356	0	0.735	0.755	0.765	0.787	0				-0.095	0	0.505	0.395	0.375	0.43		ccl4	-0.226	-0.356	-0.387	-0.374	0	0.735	0.755
cf2cl2	-0.029	-0.112	-0.184	-0.197	0	0.106	0.131	0.151	0.159	0				-0.035	0	0.077	0.019	-0.032	-0.038		cf2cl2	-0.179	-0.112	-0.092	-0.152	0	0.715	0.731	0.752	0.775	0				-0.07	0	0.536	0.618	0.659	0.623		cf2cl2	-0.176	-0.109	-0.089	-0.162	0	0.715	0.731
fno	0.28	0.263	0.265	0.263	0	0.971	0.974	0.97	0.97	0				-0.273	0	1.25	1.237	1.235	1.233		fno	0.258	0.316	0.362	0.334	0	1.691	1.689	1.688	1.694	0				-0.324	0	1.948	2.005	2.051	2.028		fno	0.258	0.316	0.363	0.331	0	1.691	1.689
ch2clf	-0.008	-0.023	-0.034	-0.038	0	0.054	0.057	0.059	0.062	0				-0.022	0	0.046	0.033	0.025	0.024		ch2clf	-0.056	0.004	0.039	-0.003	0	0.396	0.393	0.397	0.408	0				-0.043	0	0.34	0.397	0.435	0.406		ch2clf	-0.053	0.007	0.042	-0.007	0	0.396	0.393
chf3	0.015	-0.01	-0.043	-0.05	0	-0.075	-0.058	-0.046	-0.043	0				-0.02	0	-0.06	-0.068	-0.089	-0.092		chf3	-0.226	-0.026	0.084	-0.034	0	0.636	0.638	0.648	0.666	0				-0.072	0	0.411	0.613	0.732	0.632		chf3	-0.222	-0.022	0.087	-0.036	0	0.636	0.638
clcof	-0.081	-0.137	-0.144	-0.153	0	0.32	0.342	0.342	0.345	0				-0.093	0	0.239	0.205	0.197	0.192		clcof	-0.12	-0.101	-0.063	-0.106	0	0.96	0.977	0.979	0.992	0				-0.137	0	0.84	0.876	0.916	0.885		clcof	-0.116	-0.097	-0.06	-0.113	0	0.96	0.977
formamide	-0.039	-0.067	-0.072	-0.074	0	0.26	0.268	0.267	0.268	0				-0.084	0	0.221	0.201	0.195	0.193		formamide	0.091	0.064	0.054	0.027	0	0.842	0.85	0.854	0.856	0				-0.125	0	0.932	0.914	0.908	0.883		formamide	0.095	0.067	0.058	0.026	0	0.841	0.85
cyclobutadiene	-0.187	-0.236	-0.243	-0.242	0	0.954	0.982	0.982	0.984	0				-0.173	0	0.767	0.745	0.739	0.742		cyclobutadiene	0.029	-0.017	-0.03	-0.136	0	1.251	1.278	1.284	1.287	0				-0.198	0	1.28	1.261	1.254	1.151		cyclobutadiene	0.044	-0.004	-0.016	-0.132	0	1.251	1.278
oxirene	-0.216	-0.238	-0.235	-0.234	0	0.674	0.679	0.674	0.674	0				-0.126	0	0.457	0.441	0.439	0.44		oxirene	-0.099	-0.119	-0.119	-0.17	0	1.12	1.125	1.125	1.126	0				-0.161	0	1.021	1.006	1.005	0.956		oxirene	-0.092	-0.112	-0.112	-0.17	0	1.12	1.125
oxirane	-0.213	-0.23	-0.226	-0.227	0	0.267	0.273	0.269	0.269	0				-0.063	0	0.054	0.043	0.043	0.042		oxirane	-0.095	-0.111	-0.111	-0.163	0	0.713	0.719	0.72	0.721	0				-0.097	0	0.618	0.608	0.609	0.558		oxirane	-0.088	-0.104	-0.104	-0.163	0	0.713	0.719
dioxirane	-0.26	-0.265	-0.262	-0.261	0	0.738	0.74	0.735	0.735	0				-0.171	0	0.478	0.475	0.473	0.474		dioxirane	-0.187	-0.191	-0.191	-0.213	0	1.409	1.411	1.41	1.411	0				-0.221	0	1.222	1.219	1.219	1.199		dioxirane	-0.183	-0.188	-0.188	-0.217	0	1.409	1.411
ketene	-0.073	-0.077	-0.079	-0.081	0	0.469	0.472	0.468	0.468	0				-0.106	0	0.396	0.395	0.389	0.387		ketene	0.045	0.042	0.037	-0.017	0	0.915	0.918	0.918	0.92	0				-0.141	0	0.96	0.96	0.955	0.903		ketene	0.052	0.049	0.044	-0.017	0	0.915	0.918
acetaldehyde	-0.075	-0.092	-0.095	-0.096	0	0.255	0.259	0.257	0.258	0				-0.069	0	0.18	0.167	0.162	0.162		acetaldehyde	0.043	0.027	0.02	-0.032	0	0.701	0.706	0.708	0.71	0				-0.103	0	0.744	0.733	0.728	0.678		acetaldehyde	0.05	0.034	0.027	-0.032	0	0.701	0.706
formic	-0.072	-0.088	-0.089	-0.09	0	0.275	0.277	0.274	0.274	0				-0.097	0	0.203	0.189	0.185	0.184		formic	0.002	-0.014	-0.018	-0.042	0	0.945	0.948	0.949	0.95	0				-0.147	0	0.947	0.933	0.931	0.909		formic	0.005	-0.011	-0.014	-0.046	0	0.945	0.948
acetic	-0.154	-0.204	-0.215	-0.218	0	0.298	0.316	0.316	0.317	0				-0.095	0	0.145	0.113	0.101	0.099		acetic	-0.026	-0.075	-0.091	-0.143	0	1.043	1.061	1.066	1.07	0				-0.151	0	1.016	0.986	0.975	0.926		acetic	-0.019	-0.068	-0.084	-0.146	0	1.043	1.061
methanol	-0.035	-0.044	-0.043	-0.043	0	0.027	0.027	0.025	0.025	0				-0.015	0	-0.008	-0.017	-0.018	-0.018		methanol	0.029	0.02	0.019	-0.006	0	0.399	0.4	0.4	0.401	0				-0.043	0	0.428	0.42	0.419	0.396		methanol	0.032	0.024	0.023	-0.007	0	0.399	0.4
ethanol	-0.094	-0.126	-0.13	-0.132	0	0.082	0.091	0.089	0.09	0				-0.025	0	-0.012	-0.034	-0.041	-0.042		ethanol	0.023	-0.006	-0.015	-0.068	0	0.529	0.537	0.54	0.542	0				-0.059	0	0.552	0.531	0.525	0.474		ethanol	0.03	0	-0.008	-0.068	0	0.529	0.537
glyoxal	-0.049	-0.104	-0.11	-0.121	0	0.542	0.57	0.571	0.578	0				-0.141	0	0.494	0.467	0.461	0.457		glyoxal	0.079	0.025	0.014	-0.046	0	1.287	1.315	1.322	1.33	0				-0.198	0	1.365	1.34	1.335	1.284		glyoxal	0.086	0.032	0.021	-0.049	0	1.287	1.315
t-hcoh	0.106	0.105	0.107	0.107	0	0.109	0.109	0.107	0.107	0	-0.039	-0.039	-0.039	-0.039	0	0.215	0.215	0.214	0.214		t-hcoh	0.169	0.17	0.169	0.144	0	0.481	0.481	0.482	0.483	0	-0.07	-0.07	-0.071	-0.068	0	0.651	0.651	0.651	0.627		t-hcoh	0.173	0.173	0.172	0.143	0	0.482	0.482
c-hcoh	0.115	0.115	0.117	0.117	0	0.115	0.115	0.113	0.113	0	-0.041	-0.041	-0.041	-0.041	0	0.231	0.23	0.229	0.229		c-hcoh	0.179	0.179	0.179	0.154	0	0.487	0.487	0.488	0.489	0	-0.072	-0.072	-0.072	-0.069	0	0.666	0.667	0.667	0.643		c-hcoh	0.183	0.183	0.182	0.153	0	0.487	0.487
hocn	-0.321	-0.328	-0.325	-0.324	0	0.658	0.661	0.656	0.657	0				-0.168	0	0.338	0.333	0.331	0.332		hocn	-0.191	-0.198	-0.199	-0.223	0	1.24	1.243	1.244	1.245	0				-0.209	0	1.049	1.045	1.045	1.022		hocn	-0.187	-0.194	-0.195	-0.225	0	1.24	1.243
honc	-0.165	-0.176	-0.173	-0.172	0	0.552	0.556	0.551	0.551	0				-0.132	0	0.387	0.379	0.377	0.379		honc	-0.035	-0.046	-0.047	-0.071	0	1.134	1.138	1.138	1.139	0				-0.173	0	1.099	1.092	1.091	1.068		honc	-0.031	-0.042	-0.043	-0.073	0	1.134	1.137
hnco	-0.171	-0.182	-0.181	-0.182	0	0.572	0.575	0.571	0.571	0				-0.157	0	0.402	0.393	0.39	0.389		hnco	-0.041	-0.052	-0.055	-0.081	0	1.154	1.157	1.159	1.16	0				-0.198	0	1.114	1.105	1.104	1.079		hnco	-0.037	-0.048	-0.051	-0.083	0	1.154	1.157
hcno	-0.481	-0.49	-0.485	-0.475	0	1.287	1.288	1.285	1.236	0				-0.337	0	0.806	0.798	0.8	0.761		hcno	-0.351	-0.359	-0.359	-0.374	0	1.869	1.87	1.872	1.825	0				-0.378	0	1.518	1.511	1.514	1.451		hcno	-0.347	-0.355	-0.355	-0.376	0	1.869	1.87
c-n2h2	-0.103	-0.103	-0.1	-0.098	0	0.357	0.357	0.351	0.351	0				-0.075	0	0.254	0.254	0.252	0.253		c-n2h2	0.03	0.03	0.029	0.03	0	0.776	0.776	0.776	0.776	0				-0.1	0	0.806	0.806	0.804	0.805		c-n2h2	0.031	0.031	0.029	0.029	0	0.776	0.776
hnnn	-0.456	-0.468	-0.465	-0.466	0	1.383	1.387	1.38	1.38	0				-0.357	0	0.927	0.919	0.915	0.913		hnnn	-0.257	-0.269	-0.272	-0.274	0	2.011	2.016	2.017	2.016	0				-0.395	0	1.754	1.747	1.745	1.742		hnnn	-0.256	-0.268	-0.271	-0.275	0	2.011	2.015
hnc	-0.065	-0.066	-0.063	-0.062	0	0.292	0.292	0.289	0.289	0	-0.063	-0.063	-0.063	-0.063	0	0.227	0.226	0.226	0.227		hnc	0.055	0.055	0.055	0.029	0	0.576	0.576	0.576	0.577	0	-0.085	-0.085	-0.086	-0.083	0	0.631	0.631	0.631	0.606		hnc	0.059	0.059	0.058	0.03	0	0.576	0.576
t-hono	0.137	0.117	0.118	0.117	0	0.835	0.837	0.832	0.832	0				-0.234	0	0.972	0.954	0.95	0.949		t-hono	0.223	0.203	0.2	0.203	0	1.64	1.642	1.643	1.644	0				-0.291	0	1.863	1.845	1.843	1.847		t-hono	0.223	0.203	0.201	0.197	0	1.64	1.642
c-hono	0.068	0.048	0.045	0.043	0	0.795	0.799	0.795	0.795	0				-0.223	0	0.863	0.847	0.84	0.838		c-hono	0.153	0.134	0.127	0.129	0	1.6	1.605	1.606	1.608	0				-0.28	0	1.754	1.739	1.733	1.737		c-hono	0.154	0.134	0.127	0.124	0	1.6	1.604
nh2cl	-0.02	-0.021	-0.02	-0.02	0	0.128	0.128	0.126	0.127	0				-0.029	0	0.107	0.107	0.106	0.107		nh2cl	0.042	0.041	0.039	0.057	0	0.393	0.393	0.394	0.399	0				-0.041	0	0.434	0.434	0.433	0.456		nh2cl	0.042	0.041	0.039	0.052	0	0.392	0.393
ch3f	0.01	0.003	0.005	0.004	0	-0.018	-0.019	-0.02	-0.019	0				-0.005	0	-0.008	-0.015	-0.015	-0.015		ch3f	-0.034	0.034	0.082	0.027	0	0.268	0.263	0.262	0.268	0				-0.027	0	0.235	0.297	0.345	0.294		ch3f	-0.03	0.038	0.086	0.027	0	0.268	0.263
ch2f2	0.022	0.008	-0.003	-0.007	0	-0.04	-0.036	-0.032	-0.032	0				-0.014	0	-0.018	-0.028	-0.035	-0.039		ch2f2	-0.12	0.016	0.099	0.012	0	0.459	0.453	0.456	0.466	0				-0.051	0	0.339	0.469	0.555	0.478		ch2f2	-0.117	0.019	0.103	0.012	0	0.459	0.453
cf4	-0.02	-0.053	-0.113	-0.124	0	-0.121	-0.091	-0.067	-0.061	0				-0.02	0	-0.142	-0.144	-0.18	-0.185		cf4	-0.358	-0.092	0.038	-0.112	0	0.802	0.813	0.834	0.859	0				-0.087	0	0.444	0.721	0.871	0.746		cf4	-0.355	-0.089	0.041	-0.114	0	0.802	0.813
sih3f	-0.099	-0.108	-0.107	-0.108	0	0.014	0.016	0.014	0.014	0				-0.008	0	-0.085	-0.092	-0.093	-0.094		sih3f	-0.06	0.005	0.05	0.049	0	0.234	0.231	0.231	0.237	0				-0.027	0	0.173	0.236	0.282	0.286		sih3f	-0.057	0.008	0.054	0.041	0	0.234	0.231
sif4	-0.269	-0.32	-0.319	-0.341	0	0.002	0.061	0.06	0.079	0				-0.057	0	-0.267	-0.259	-0.259	-0.262		sif4	-0.525	-0.277	-0.089	-0.195	0	0.86	0.899	0.896	0.935	0				-0.122	0	0.334	0.621	0.807	0.739		sif4	-0.522	-0.274	-0.085	-0.206	0	0.86	0.899
c2h3f	-0.023	-0.039	-0.04	-0.04	0	0.198	0.203	0.202	0.203	0				-0.04	0	0.175	0.164	0.162	0.162		c2h3f	-0.013	0.047	0.091	0.009	0	0.559	0.559	0.559	0.566	0				-0.068	0	0.545	0.606	0.65	0.575		c2h3f	-0.006	0.054	0.098	0.01	0	0.559	0.559
c2h5f	-0.034	-0.058	-0.063	-0.065	0	0.03	0.035	0.036	0.037	0				-0.013	0	-0.003	-0.023	-0.027	-0.029		c2h5f	-0.024	0.028	0.068	-0.016	0	0.391	0.391	0.393	0.4	0				-0.041	0	0.367	0.419	0.461	0.384		c2h5f	-0.016	0.034	0.075	-0.015	0	0.391	0.391
fccf	-0.185	-0.21	-0.21	-0.218	0	0.511	0.528	0.528	0.539	0				-0.112	0	0.326	0.318	0.318	0.321		fccf	-0.273	-0.147	-0.054	-0.172	0	1.084	1.091	1.092	1.113	0				-0.155	0	0.811	0.943	1.037	0.941		fccf	-0.266	-0.14	-0.047	-0.172	0	1.084	1.091
hccf	-0.202	-0.213	-0.213	-0.212	0	0.492	0.494	0.494	0.495	0				-0.096	0	0.29	0.281	0.281	0.282		hccf	-0.192	-0.128	-0.082	-0.163	0	0.852	0.85	0.852	0.858	0				-0.124	0	0.66	0.722	0.769	0.694		hccf	-0.184	-0.121	-0.075	-0.162	0	0.852	0.85
hcof	-0.031	-0.039	-0.037	-0.039	0	0.23	0.238	0.234	0.235	0				-0.087	0	0.2	0.199	0.197	0.196		hcof	-0.065	0.002	0.049	-0.005	0	0.815	0.818	0.816	0.822	0				-0.131	0	0.75	0.82	0.865	0.817		hcof	-0.062	0.006	0.053	-0.007	0	0.815	0.818
f2co	-0.085	-0.126	-0.133	-0.136	0	0.188	0.211	0.212	0.213	0				-0.081	0	0.103	0.085	0.079	0.077		f2co	-0.217	-0.109	-0.022	-0.106	0	0.985	0.998	0.999	1.011	0				-0.141	0	0.767	0.89	0.977	0.905		f2co	-0.214	-0.105	-0.019	-0.109	0	0.985	0.998
ch2-sing	0.209	0.209	0.211	0.213	0	-0.002	-0.002	-0.001	-0.001	0	0.017	0.017	0.018	0.017	0	0.207	0.207	0.211	0.212		ch2-sing	0.263	0.263	0.265	0.24	0	0.073	0.073	0.075	0.075	0	0.008	0.008	0.008	0.011	0	0.336	0.336	0.339	0.314		ch2-sing	0.267	0.267	0.268	0.241	0	0.073	0.073
propane	-0.129	-0.164	-0.167	-0.17	0	0.121	0.128	0.126	0.128	0				-0.021	0	-0.008	-0.036	-0.041	-0.042		propane	0.033	0	-0.007	-0.09	0	0.344	0.35	0.353	0.355	0				-0.04	0	0.377	0.35	0.346	0.265		propane	0.044	0.01	0.004	-0.087	0	0.344	0.35
propene	-0.139	-0.167	-0.167	-0.168	0	0.27	0.276	0.274	0.275	0				-0.045	0	0.131	0.109	0.107	0.107		propene	0.023	-0.003	-0.007	-0.089	0	0.492	0.498	0.501	0.503	0				-0.064	0	0.515	0.496	0.493	0.414		propene	0.034	0.007	0.003	-0.086	0	0.492	0.499
propyne	-0.302	-0.326	-0.322	-0.321	0	0.528	0.532	0.528	0.529	0				-0.091	0	0.226	0.206	0.206	0.209		propyne	-0.14	-0.162	-0.162	-0.241	0	0.75	0.754	0.755	0.757	0				-0.11	0	0.611	0.592	0.593	0.516		propyne	-0.129	-0.152	-0.152	-0.238	0	0.75	0.754
allene	-0.134	-0.147	-0.149	-0.148	0	0.418	0.421	0.418	0.419	0				-0.071	0	0.284	0.273	0.269	0.271		allene	0.028	0.017	0.011	-0.069	0	0.64	0.643	0.645	0.647	0				-0.09	0	0.668	0.66	0.655	0.578		allene	0.039	0.027	0.021	-0.066	0	0.64	0.643
b2h6	0.106	0.099	0.098	0.098	0	0.041	0.044	0.044	0.044	0				-0.004	0	0.147	0.143	0.142	0.142		b2h6	0.237	0.224	0.144	0.085	0	0.075	0.078	0.079	0.08	0				0.002	0	0.313	0.302	0.223	0.165		b2h6	0.244	0.24	0.153	0.084	0	0.075	0.078
bhf2	-0.032	-0.037	-0.042	-0.043	0	-0.02	-0.008	-0.005	-0.004	0				-0.026	0	-0.052	-0.045	-0.047	-0.047		bhf2	-0.163	-0.021	0.03	-0.057	0	0.422	0.424	0.425	0.436	0				-0.055	0	0.259	0.403	0.455	0.379		bhf2	-0.159	-0.013	0.034	-0.059	0	0.422	0.424
bf3	-0.092	-0.1	-0.111	-0.113	0	-0.044	-0.018	-0.007	-0.006	0				-0.032	0	-0.136	-0.119	-0.118	-0.119		bf3	-0.321	-0.108	-0.015	-0.131	0	0.61	0.621	0.629	0.645	0				-0.075	0	0.289	0.513	0.614	0.514		bf3	-0.317	-0.1	-0.011	-0.133	0	0.61	0.621
c2h6	-0.056	-0.074	-0.073	-0.073	0	0.058	0.059	0.057	0.057	0				-0.01	0	0.002	-0.015	-0.016	-0.016		c2h6	0.052	0.035	0.034	-0.02	0	0.206	0.207	0.208	0.209	0				-0.023	0	0.258	0.242	0.242	0.189		c2h6	0.059	0.042	0.041	-0.018	0	0.206	0.207
nccn	-0.642	-0.735	-0.727	-0.743	0	1.559	1.582	1.575	1.585	0				-0.327	0	0.917	0.847	0.848	0.842		nccn	-0.402	-0.493	-0.492	-0.562	0	2.126	2.149	2.151	2.162	0				-0.365	0	1.725	1.657	1.658	1.599		nccn	-0.394	-0.485	-0.485	-0.561	0	2.126	2.149
ch3nh2	-0.062	-0.072	-0.07	-0.071	0	0.05	0.051	0.049	0.049	0				-0.015	0	-0.011	-0.021	-0.022	-0.022		ch3nh2	0.059	0.049	0.047	0.02	0	0.334	0.334	0.336	0.337	0				-0.034	0	0.393	0.384	0.384	0.357		ch3nh2	0.063	0.053	0.051	0.021	0	0.334	0.334
cf2	0.145	0.115	0.111	0.109	0	0.112	0.126	0.126	0.127	0				-0.051	0	0.257	0.241	0.238	0.236		cf2	0.003	0.123	0.213	0.128	0	0.61	0.615	0.615	0.625	0				-0.088	0	0.614	0.738	0.828	0.753		cf2	0.007	0.126	0.217	0.128	0	0.61	0.615
t-n2h2	-0.112	-0.112	-0.11	-0.108	0	0.338	0.338	0.334	0.334	0				-0.071	0	0.226	0.226	0.225	0.226		t-n2h2	0.021	0.021	0.019	0.02	0	0.758	0.758	0.758	0.758	0				-0.097	0	0.778	0.778	0.777	0.778		t-n2h2	0.021	0.021	0.02	0.019	0	0.757	0.757
n2h4	-0.051	-0.063	-0.061	-0.061	0	0.065	0.067	0.063	0.064	0				-0.022	0	0.015	0.005	0.002	0.002		n2h4	0.082	0.07	0.067	0.067	0	0.485	0.486	0.488	0.488	0				-0.047	0	0.566	0.556	0.555	0.555		n2h4	0.082	0.071	0.068	0.066	0	0.484	0.486
foof	0.624	0.588	0.533	0.449	0	2.234	2.319	2.377	2.423	0				-0.593	0	2.858	2.906	2.91	2.872		foof	0.448	0.56	0.6	0.463	0	3.255	3.33	3.388	3.445	0				-0.668	0	3.703	3.89	3.988	3.908		foof	0.448	0.56	0.6	0.457	0	3.255	3.33
alf3	-0.177	-0.182	-0.173	-0.175	0	0.048	0.071	0.082	0.091	0				-0.055	0	-0.13	-0.111	-0.091	-0.084		alf3	-0.359	-0.139	0.012	-0.125	0	0.703	0.712	0.721	0.745	0				-0.094	0	0.344	0.573	0.733	0.62		alf3	-0.357	-0.139	0.012	-0.138	0	0.703	0.712
si2h6	0.005	-0.012	-0.015	-0.016	0	0.051	0.054	0.052	0.052	0				0.002	0	0.056	0.041	0.037	0.036		si2h6	0.278	0.26	0.25	0.305	0	0.066	0.069	0.074	0.075	0				-0.006	0	0.344	0.33	0.325	0.381		si2h6	0.285	0.267	0.258	0.291	0	0.066	0.069
p4	-1.579	-1.579	-1.568	-1.577	0	1.672	1.672	1.661	1.668	0				-0.303	0	0.093	0.093	0.094	0.092		p4	-0.747	-0.75	-0.754	-0.777	0	1.772	1.772	1.771	1.774	0				-0.324	0	1.024	1.021	1.018	0.997		p4	-0.751	-0.749	-0.753	-0.763	0	1.771	1.771
so2	-0.19	-0.198	-0.213	-0.219	0	1.148	1.155	1.152	1.147	0				-0.33	0	0.958	0.958	0.939	0.927		so2	-0.106	-0.114	-0.134	-0.114	0	1.804	1.811	1.813	1.811	0				-0.373	0	1.697	1.697	1.679	1.697		so2	-0.107	-0.115	-0.135	-0.129	0	1.804	1.811
so3	-0.28	-0.331	-0.353	-0.362	0	1.13	1.157	1.16	1.155	0				-0.309	0	0.85	0.826	0.807	0.793		so3	-0.186	-0.238	-0.265	-0.246	0	2.084	2.111	2.12	2.12	0				-0.374	0	1.897	1.873	1.855	1.873		so3	-0.187	-0.239	-0.266	-0.264	0	2.084	2.111
ocs	-0.185	-0.221	-0.217	-0.222	0	0.72	0.728	0.723	0.722	0				-0.157	0	0.535	0.507	0.506	0.5		ocs	-0.057	-0.092	-0.093	-0.101	0	1.152	1.159	1.159	1.162	0				-0.184	0	1.095	1.067	1.066	1.061		ocs	-0.054	-0.09	-0.091	-0.113	0	1.152	1.159
cs2	-0.272	-0.273	-0.268	-0.278	0	0.956	0.956	0.951	0.95	0				-0.131	0	0.684	0.683	0.683	0.672		cs2	-0.09	-0.09	-0.091	-0.085	0	1.15	1.149	1.15	1.154	0				-0.134	0	1.06	1.06	1.058	1.069		cs2	-0.088	-0.088	-0.09	-0.105	0	1.149	1.149
s2o	-0.104	-0.149	-0.146	-0.156	0	1.421	1.441	1.435	1.43	0				-0.353	0	1.317	1.292	1.289	1.275		s2o	0.034	-0.011	-0.014	0.021	0	1.839	1.858	1.857	1.859	0				-0.373	0	1.873	1.847	1.844	1.88		s2o	0.032	-0.013	-0.016	-0.002	0	1.839	1.858
s3	-0.023	-0.059	-0.054	-0.065	0	1.559	1.567	1.563	1.563	0				-0.292	0	1.536	1.509	1.509	1.498		s3	0.17	0.134	0.132	0.185	0	1.738	1.746	1.747	1.756	0				-0.288	0	1.908	1.88	1.879	1.94		s3	0.167	0.131	0.128	0.154	0	1.738	1.746
s4-c2v	-0.519	-0.534	-0.53	-0.552	0	3.555	3.556	3.553	3.553	0				-0.732	0	3.036	3.022	3.023	3.001		s4-c2v	-0.262	-0.277	-0.283	-0.22	0	3.793	3.795	3.799	3.81	0				-0.727	0	3.531	3.518	3.516	3.59		s4-c2v	-0.266	-0.281	-0.287	-0.261	0	3.793	3.794
ccl2	0.243	0.219	0.222	0.213	0	0.379	0.383	0.38	0.384	0				-0.076	0	0.622	0.602	0.603	0.598		ccl2	0.289	0.266	0.265	0.266	0	0.563	0.567	0.568	0.579	0				-0.081	0	0.852	0.833	0.833	0.845		ccl2	0.292	0.269	0.268	0.257	0	0.563	0.568
alcl3	-0.13	-0.168	-0.191	-0.201	0	0.147	0.163	0.167	0.177	0				-0.035	0	0.017	-0.005	-0.024	-0.024		alcl3	-0.03	-0.067	-0.095	-0.1	0	0.331	0.347	0.355	0.376	0				-0.025	0	0.301	0.28	0.261	0.276		alcl3	-0.028	-0.067	-0.095	-0.125	0	0.331	0.347
clcn	-0.357	-0.371	-0.367	-0.367	0	0.791	0.795	0.791	0.791	0				-0.183	0	0.435	0.424	0.424	0.424		clcn	-0.24	-0.255	-0.255	-0.264	0	1.13	1.134	1.135	1.139	0				-0.201	0	0.89	0.88	0.88	0.875		clcn	-0.237	-0.251	-0.251	-0.268	0	1.13	1.134
cl2o	-0.052	-0.08	-0.078	-0.076	0	0.55	0.558	0.555	0.555	0				-0.13	0	0.498	0.478	0.477	0.479		cl2o	-0.051	-0.079	-0.08	-0.039	0	0.958	0.967	0.966	0.973	0				-0.151	0	0.907	0.888	0.886	0.934		cl2o	-0.051	-0.079	-0.08	-0.051	0	0.958	0.967
ch2c	0.132	0.135	0.137	0.138	0	0.203	0.205	0.203	0.203	0		-0.013	-0.013	-0.013	0	0.335	0.34	0.34	0.341		ch2c	0.24	0.244	0.243	0.191	0	0.351	0.353	0.354	0.355	0		-0.032	-0.032	-0.026	0	0.591	0.597	0.598	0.546		ch2c	0.247	0.251	0.25	0.193	0	0.351	0.353
c2h4	-0.059	-0.059	-0.056	-0.055	0	0.183	0.183	0.181	0.181	0	-0.03	-0.03	-0.03	-0.03	0	0.124	0.124	0.125	0.127		c2h4	0.049	0.05	0.051	-0.001	0	0.331	0.331	0.332	0.333	0	-0.049	-0.049	-0.049	-0.043	0	0.38	0.382	0.383	0.332		c2h4	0.057	0.057	0.058	0.001	0	0.331	0.331
ch2nh	-0.083	-0.085	-0.082	-0.08	0	0.23	0.23	0.226	0.226	0	-0.052	-0.052	-0.052	-0.052	0	0.147	0.145	0.144	0.146		ch2nh	0.037	0.036	0.036	0.01	0	0.513	0.513	0.514	0.514	0	-0.074	-0.075	-0.075	-0.071	0	0.551	0.55	0.55	0.524		ch2nh	0.041	0.04	0.04	0.011	0	0.513	0.513
h2co	-0.014	-0.015	-0.012	-0.011	0	0.206	0.206	0.202	0.202	0	-0.063	-0.063	-0.063	-0.063	0	0.192	0.191	0.19	0.191		h2co	0.049	0.049	0.05	0.026	0	0.578	0.578	0.577	0.578	0	-0.095	-0.095	-0.095	-0.092	0	0.628	0.628	0.628	0.604		h2co	0.053	0.053	0.054	0.025	0	0.578	0.578
co2	-0.221	-0.233	-0.23	-0.231	0	0.537	0.543	0.537	0.537	0	-0.16	-0.17	-0.17	-0.169	0	0.316	0.309	0.307	0.306		co2	-0.148	-0.159	-0.159	-0.183	0	1.208	1.213	1.212	1.213	0	-0.213	-0.223	-0.223	-0.22	0	1.06	1.054	1.053	1.03		co2	-0.144	-0.156	-0.156	-0.186	0	1.208	1.213
hno	-0.033	-0.033	-0.03	-0.029	0	0.465	0.465	0.46	0.46	0	-0.097	-0.097	-0.097	-0.097	0	0.432	0.432	0.43	0.431		hno	0.043	0.043	0.042	0.047	0	0.973	0.973	0.972	0.972	0	-0.132	-0.131	-0.132	-0.132	0	1.016	1.016	1.014	1.019		hno	0.043	0.043	0.043	0.044	0	0.973	0.973
n2o	-0.632	-0.627	-0.624	-0.625	0	1.484	1.485	1.478	1.477	0	-0.407	-0.408	-0.408	-0.408	0	0.852	0.858	0.854	0.852		n2o	-0.49	-0.485	-0.487	-0.486	0	2.201	2.203	2.202	2.201	0	-0.454	-0.456	-0.456	-0.456	0	1.712	1.717	1.716	1.716		n2o	-0.489	-0.485	-0.486	-0.489	0	2.201	2.202
o3	-0.159	-0.169	-0.168	-0.168	0	3.223	3.238	3.232	3.232	0				-0.854	0	3.064	3.069	3.064	3.064		o3	-0.13	-0.14	-0.142	-0.135	0	4.117	4.132	4.131	4.132	0				-0.921	0	3.987	3.992	3.989	3.997		o3	-0.13	-0.14	-0.142	-0.142	0	4.117	4.132
hooh	0.001	-0.002	-0.001	0	0	0.229	0.229	0.225	0.226	0	-0.05	-0.051	-0.051	-0.051	0	0.23	0.227	0.224	0.226		hooh	0.02	0.017	0.016	0.022	0	0.825	0.825	0.825	0.826	0	-0.094	-0.094	-0.095	-0.095	0	0.845	0.842	0.841	0.848		hooh	0.02	0.017	0.016	0.017	0	0.825	0.825
f2o	0.186	0.181	0.181	0.183	0	0.743	0.761	0.758	0.759	0	-0.152			-0.159	0	0.929	0.942	0.939	0.942		f2o	0	0.144	0.238	0.187	0	1.466	1.474	1.47	1.481	0	-0.207			-0.212	0	1.465	1.618	1.708	1.668		f2o	0	0.144	0.238	0.183	0	1.466	1.474
hocl	-0.004	-0.004	-0.003	-0.002	0	0.194	0.194	0.192	0.192	0	-0.041	-0.041	-0.041	-0.041	0	0.19	0.19	0.189	0.191		hocl	0.001	0.002	0	0.022	0	0.547	0.547	0.548	0.552	0	-0.06	-0.06	-0.061	-0.063	0	0.549	0.549	0.548	0.574		hocl	0.001	0.002	0	0.015	0	0.547	0.547
bh	0.048	0.049	0.048	0.049	0	0.011	0.011	0.011	0.011	0	0.006	0.006	0.006	0.006	0	0.059	0.06	0.058	0.06		bh	0.114	0.112	0.071	0.043	0	0.028	0.028	0.029	0.028	0	0.009	0.009	0.009	0.009	0	0.142	0.139	0.099	0.071		bh	0.117	0.12	0.075	0.042	0	0.028	0.028
bh3	0	0	0	0	0	0	0	0	0	0	0	0	0	0	0	0	0	0	0		bh3	0.066	0.063	0.023	-0.007	0	0.017	0.017	0.018	0.018	0	0.002	0.002	0.003	0.003	0	0.083	0.08	0.041	0.011		bh3	0.069	0.071	0.027	-0.007	0	0.017	0.017
bn	-2.048	-2.048	-2.048	-2.038	0	2.242	2.242	2.233	2.233	0	-1.073	-1.073	-1.075	-1.077	0	0.194	0.194	0.185	0.195		bn	-1.916	-1.919	-1.961	-1.981	0	2.469	2.469	2.463	2.463	0	-1.083	-1.083	-1.085	-1.087	0	0.552	0.549	0.502	0.482		bn	-1.912	-1.911	-1.956	-1.981	0	2.468	2.468
bf	-0.01	-0.01	-0.011	-0.011	0	0.073	0.073	0.072	0.072	0	-0.022	-0.022	-0.022	-0.022	0	0.062	0.062	0.06	0.061		bf	-0.043	0.029	0.036	-0.021	0	0.302	0.297	0.296	0.301	0	-0.036	-0.031	-0.03	-0.034	0	0.259	0.326	0.332	0.28		bf	-0.04	0.037	0.04	-0.022	0	0.302	0.297
hcn	-0.251	-0.251	-0.248	-0.245	0	0.582	0.582	0.578	0.578	0	-0.121	-0.121	-0.121	-0.121	0	0.331	0.331	0.33	0.334		hcn	-0.131	-0.13	-0.13	-0.154	0	0.866	0.866	0.866	0.866	0	-0.143	-0.143	-0.143	-0.14	0	0.735	0.736	0.735	0.712		hcn	-0.127	-0.127	-0.127	-0.153	0	0.866	0.866
hof	0.054	0.052	0.053	0.055	0	0.276	0.277	0.274	0.275	0	-0.048	-0.049	-0.049	-0.049	0	0.33	0.329	0.328	0.33		hof	-0.034	0.039	0.087	0.062	0	0.786	0.782	0.78	0.786	0	-0.087	-0.082	-0.082	-0.086	0	0.752	0.821	0.867	0.848		hof	-0.034	0.039	0.087	0.059	0	0.786	0.782
alh	-0.042	-0.042	-0.041	-0.04	0	-0.001	-0.001	-0.004	-0.005	0	-0.002	-0.002	-0.003	-0.003	0	-0.044	-0.043	-0.046	-0.045		alh	0.071	0.072	0.071	0.022	0	0.017	0.017	0.016	0.016	0	0.005	0.005	0.005	0.005	0	0.087	0.089	0.087	0.038		alh	0.072	0.072	0.071	0.011	0	0.017	0.017
alh3	0	0	0	0	0	0	0	0	0	0	0	0	0	0	0	0	0	0	0		alh3	0.113	0.114	0.112	0.062	0	0.018	0.018	0.02	0.021	0	0.007	0.007	0.008	0.008	0	0.131	0.132	0.133	0.082		alh3	0.115	0.114	0.112	0.051	0	0.018	0.018
alf	-0.128	-0.133	-0.134	-0.134	0	0.059	0.06	0.057	0.058	0	-0.032	-0.033	-0.034	-0.034	0	-0.069	-0.073	-0.076	-0.076		alf	-0.113	-0.043	0.003	-0.076	0	0.289	0.285	0.284	0.29	0	-0.041	-0.038	-0.037	-0.042	0	0.176	0.242	0.287	0.214		alf	-0.112	-0.043	0.003	-0.088	0	0.289	0.285
alcl	-0.091	-0.091	-0.092	-0.094	0	0.112	0.112	0.108	0.111	0	-0.023	-0.023	-0.024	-0.024	0	0.02	0.02	0.016	0.017		alcl	0.017	0.018	0.015	-0.019	0	0.185	0.185	0.184	0.191	0	-0.014	-0.014	-0.014	-0.016	0	0.202	0.203	0.2	0.172		alcl	0.019	0.018	0.015	-0.035	0	0.185	0.185
sih4	0	0	0	0	0	0	0	0	0	0	0	0	0	0	0	0	0	0	0		sih4	0.136	0.136	0.133	0.161	0	0.008	0.008	0.011	0.011	0	-0.005	-0.005	-0.004	-0.004	0	0.144	0.144	0.144	0.172		sih4	0.14	0.14	0.136	0.153	0	0.008	0.008
sio	-0.096	-0.096	-0.095	-0.091	0	0.718	0.718	0.712	0.712	0	-0.228	-0.228	-0.229	-0.229	0	0.622	0.622	0.617	0.62		sio	0.05	0.05	0.046	0.08	0	1.024	1.024	1.023	1.023	0	-0.255	-0.255	-0.255	-0.255	0	1.074	1.074	1.069	1.104		sio	0.053	0.053	0.05	0.071	0	1.024	1.024
cs	0.001	0	0.003	0.002	0	0.454	0.454	0.451	0.45	0	-0.081	-0.081	-0.082	-0.084	0	0.454	0.454	0.453	0.452		cs	0.119	0.119	0.118	0.112	0	0.588	0.588	0.588	0.59	0	-0.088	-0.088	-0.089	-0.089	0	0.706	0.707	0.706	0.702		cs	0.122	0.122	0.12	0.102	0	0.588	0.588
h2	0	0	0	0	0	0	0	0	0	0	0	0	0	0	0	0	0	0	0		h2	0			0	0	0			0	0	0			0	0	0			0		h2	0			0	0	0
hf	0	0	0	0	0	0	0	0	0	0	0	0	0	0	0	0	0	0	0		hf	-0.098	-0.023	0.024	-0.004	0	0.212	0.208	0.206	0.211	0	-0.017	-0.012	-0.011	-0.015	0	0.114	0.184	0.231	0.207		hf	-0.098	-0.023	0.024	-0.005	0	0.212	0.208
h2o	0	0	0	0	0	0	0	0	0	0	0	0	0	0	0	0	0	0	0		h2o	0.01	0.01	0.009	0.011	0	0.298	0.298	0.3	0.3	0	-0.022	-0.022	-0.022	-0.022	0	0.308	0.308	0.308	0.311		h2o	0.01	0.01	0.009	0.009	0	0.298	0.298
ch4	0	0	0	0	0	0	0	0	0	0	0	0	0	0	0	0	0	0	0		ch4	0.054	0.055	0.053	0.027	0	0.074	0.074	0.076	0.076	0	-0.01	-0.01	-0.01	-0.006	0	0.128	0.129	0.129	0.102		ch4	0.058	0.058	0.057	0.028	0	0.074	0.074
c2h2	-0.2	-0.207	-0.203	-0.199	0	0.45	0.45	0.447	0.448	0	-0.068	-0.068	-0.069	-0.069	0	0.25	0.242	0.244	0.249		c2h2	-0.092	-0.098	-0.096	-0.146	0	0.598	0.598	0.599	0.6	0	-0.087	-0.088	-0.088	-0.082	0	0.506	0.5	0.502	0.454		c2h2	-0.085	-0.091	-0.09	-0.144	0	0.598	0.598
nh3	0	0	0	0	0	0	0	0	0	0	0	0	0	0	0	0	0	0	0		nh3	0.066	0.066	0.064	0.064	0	0.21	0.21	0.212	0.212	0	-0.013	-0.013	-0.013	-0.013	0	0.276	0.276	0.276	0.276		nh3	0.067	0.067	0.065	0.064	0	0.209	0.209
c2	-1.31	-1.311	-1.309	-1.295	0	2.513	2.513	2.503	2.504	0	-1.056	-1.056	-1.055	-1.055	0	1.203	1.202	1.194	1.208		c2	-1.202	-1.201	-1.202	-1.242	0	2.661	2.661	2.655	2.655	0	-1.075	-1.075	-1.074	-1.067	0	1.459	1.46	1.452	1.413		c2	-1.194	-1.194	-1.195	-1.24	0	2.661	2.661
n2	-0.252	-0.252	-0.248	-0.246	0	0.609	0.609	0.604	0.604	0	-0.131	-0.131	-0.131	-0.131	0	0.357	0.357	0.356	0.358		n2	-0.119	-0.12	-0.12	-0.118	0	1.028	1.028	1.028	1.028	0	-0.157	-0.156	-0.157	-0.157	0	0.909	0.909	0.908	0.91		n2	-0.119	-0.119	-0.119	-0.118	0	1.028	1.028
co	-0.018	-0.019	-0.017	-0.015	0	0.262	0.262	0.258	0.258	0	-0.072	-0.072	-0.072	-0.072	0	0.243	0.243	0.242	0.243		co	0.045	0.045	0.045	0.022	0	0.634	0.634	0.634	0.634	0	-0.104	-0.104	-0.104	-0.101	0	0.679	0.679	0.679	0.656		co	0.049	0.049	0.049	0.021	0	0.634	0.634
f2	0.078	0.078	0.079	0.082	0	0.508	0.508	0.506	0.507	0	-0.074	-0.074	-0.075	-0.075	0	0.586	0.586	0.585	0.589		f2	-0.118	0.031	0.128	0.075	0	0.932	0.923	0.918	0.929	0	-0.108	-0.098	-0.097	-0.106	0	0.815	0.954	1.046	1.003		f2	-0.118	0.031	0.128	0.073	0	0.932	0.923
ph3	0	0	0	0	0	0	0	0	0	0	0	0	0	0	0	0	0	0	0		ph3	0.208	0.207	0.204	0.2	0	0.025	0.025	0.027	0.026	0	-0.004	-0.004	-0.003	-0.005	0	0.233	0.232	0.231	0.226		ph3	0.207	0.208	0.204	0.203	0	0.025	0.025
h2s	0	0	0	0	0	0	0	0	0	0	0	0	0	0	0	0	0	0	0		h2s	0.064	0.064	0.062	0.083	0	0.06	0.06	0.061	0.064	0	0.003	0.003	0.003	0.001	0	0.124	0.124	0.123	0.147		h2s	0.063	0.063	0.061	0.073	0	0.06	0.06
hcl	0	0	0	0	0	0	0	0	0	0	0	0	0	0	0	0	0	0	0		hcl	-0.004	-0.004	-0.005	0.013	0	0.055	0.055	0.056	0.059	0	0.002	0.002	0.002	0.001	0	0.051	0.051	0.051	0.072		hcl	-0.004	-0.004	-0.005	0.008	0	0.055	0.055
clf	0.041	0.041	0.043	0.044	0	0.171	0.171	0.171	0.17	0	-0.031	-0.031	-0.031	-0.032	0	0.212	0.213	0.214	0.214		clf	-0.061	0.014	0.062	0.054	0	0.439	0.434	0.433	0.44	0	-0.046	-0.041	-0.04	-0.047	0	0.378	0.448	0.495	0.494		clf	-0.061	0.014	0.062	0.048	0	0.439	0.434
p2	-0.484	-0.484	-0.479	-0.468	0	0.987	0.987	0.983	0.987	0	-0.095	-0.095	-0.097	-0.097	0	0.503	0.503	0.504	0.519		p2	-0.068	-0.07	-0.072	-0.069	0	1.037	1.037	1.038	1.04	0	-0.103	-0.102	-0.103	-0.108	0	0.969	0.967	0.966	0.972		p2	-0.07	-0.069	-0.072	-0.061	0	1.037	1.037
cl2	0.007	0.007	0.008	0.009	0	0.143	0.143	0.141	0.143	0	-0.023	-0.023	-0.023	-0.024	0	0.15	0.15	0.149	0.152		cl2	-0.002	-0.002	-0.003	0.035	0	0.254	0.254	0.253	0.262	0	-0.019	-0.019	-0.019	-0.023	0	0.252	0.252	0.251	0.297		cl2	-0.002	-0.002	-0.003	0.025	0	0.254	0.254
cc-pVTZ(f,p)																					cc-pVTZ(f,p)																					cc-pVTZ(f,p)
Contributions to Bond Separation Energies	Normal	Tight	vTight	canonical		Normal	Tight	vTight	canonical		Normal	Tight	vTight	canonical		Normal	Tight	vTight	canonical		Contributions to Total Atomization Enegies	Normal	Tight	vTight	canonical		Normal	Tight	vTight	canonical		Normal	Tight	vTight	canonical		Normal	Tight	vTight	canonical		Contributions to Total Atomization Enegies	Normal	Tight	vTight	canonical		Normal	Tight
	LNO-CCSDT - LNO-CCSD(T)			CCSDT-CCSD(T)		LNO-CCSDT(Q) - LNO-CCSDT			CCSDT(Q) - CCSDT		LNO-CCSDTQ - LNO-CCSDT(Q)			CCSDTQ - CCSDT(Q)		LNO-CCSDT(Q) - LNO-CCSD(T)			CCSDT(Q) - CCSD(T)		Unrestricted Hartree Fock	LNO-CCSDT - LNO-CCSD(T)			CCSDT - CCSD(T)		LNO-CCSDT(Q) - LNO-CCSDT			CCSDT(Q) - CCSDT		LNO-CCSDTQ - LNO-CCSDT(Q)			CCSDTQ - CCSDT(Q)		LNO-CCSDT(Q) - LNO-CCSD(T)			CCSDT(Q) - CCSD(T)		Restricted Open Hartree Fock	LNO-CCSDT - LNO-CCSD(T)			CCSDT - CCSD(T)		LNO-CCSDT(Q) - LNO-CCSDT
cyclobutene	-0.681	-0.814	-0.891	-0.917	0	0.645	0.698	0.726	0.743	0					0	-0.036	-0.115	-0.164	-0.174		cyclobutene	-0.856	-1.001	-1.073	-1.067	0	0.89	0.953	0.989	1.007	0					0	0.033	-0.048	-0.084	-0.06		cyclobutene	-0.849	-0.994	-1.065	-1.053	0	0.89	0.953
t-butadiene	-0.444	-0.57	-0.65	-0.7	0	0.708	0.762	0.794	0.82	0					0	0.264	0.192	0.143	0.121		t-butadiene	-0.619	-0.757	-0.833	-0.849	0	0.952	1.016	1.056	1.084	0					0	0.333	0.259	0.224	0.235		t-butadiene	-0.612	-0.75	-0.825	-0.835	0	0.952	1.016
cyclobutane	-0.513	-0.637	-0.706	-0.744	0	0.356	0.398	0.421	0.444	0					0	-0.156	-0.239	-0.284	-0.301		cyclobutane	-0.688	-0.824	-0.888	-0.894	0	0.601	0.653	0.684	0.708	0					0	-0.087	-0.171	-0.204	-0.186		cyclobutane	-0.681	-0.817	-0.881	-0.88	0	0.601	0.653
n-pentane				-0.713	0				0.402	0					0				-0.31		n-pentane				-0.9	0				0.733	0					0				-0.167		n-pentane				-0.882	0
benzene				-1.879	0				1.566	0					0				-0.313		benzene				-2.103	0				1.962	0					0				-0.141		benzene				-2.082	0
hclo4				-1.011	0				1.201	0					0				0.19		hclo4				-1.607	0				2.048	0					0				0.44		hclo4				-1.581	0
c2f6				-0.589	0					0					0						c2f6				-1.21	0					0					0						c2f6				-1.182	0
c2cl6				-1.921	0					0					0						c2cl6				-2.489	0					0					0						c2cl6				-2.386	0
n2o4				-1.605	0				3.349	0					0				1.744		n2o4				-2.237	0				4.424	0					0				2.187		n2o4				-2.23	0
cloocl				-0.532	0				1.547	0					0				1.015		cloocl				-0.953	0				2.104	0					0				1.151		cloocl				-0.916	0
hoclo	-0.221	-0.283	-0.287	-0.281	0	1.071	1.122	1.138	1.145	0					0	0.849	0.839	0.851	0.864		hoclo	-0.572	-0.634	-0.639	-0.62	0	1.528	1.585	1.603	1.613	0					0	0.956	0.951	0.964	0.992		hoclo	-0.573	-0.634	-0.64	-0.599	0	1.528	1.585
pf5				-0.634	0				0.119	0					0				-0.515		pf5				-1.043	0				0.746	0					0				-0.297		pf5				-1.017	0
sf6				-0.686	0				0.354	0					0				-0.332		sf6				-1.278	0				1.135	0					0				-0.143		sf6				-1.248	0
oxadiazole	-1.465	-1.597	-1.668	-1.688	0	1.949	2.037	2.083	2.107	0					0	0.485	0.44	0.415	0.419		oxadiazole	-1.8	-1.948	-2.02	-2.01	0	2.563	2.667	2.722	2.746	0					0	0.763	0.719	0.703	0.736		oxadiazole	-1.797	-1.945	-2.017	-2.003	0	2.563	2.667
dioxetan2one	-0.806	-0.882	-0.906	-0.92	0	0.698	0.77	0.802	0.825	0					0	-0.108	-0.112	-0.104	-0.095		dioxetan2one	-1.28	-1.365	-1.387	-1.38	0	1.379	1.463	1.501	1.525	0					0	0.099	0.098	0.114	0.145		dioxetan2one	-1.28	-1.365	-1.387	-1.366	0	1.379	1.463
dioxetane	-0.469	-0.567	-0.604	-0.613	0	0.301	0.338	0.359	0.376	0					0	-0.168	-0.228	-0.245	-0.237		dioxetane	-0.814	-0.92	-0.955	-0.945	0	0.795	0.842	0.868	0.887	0					0	-0.019	-0.077	-0.087	-0.058		dioxetane	-0.813	-0.918	-0.954	-0.933	0	0.795	0.842
dithiotane	-0.729	-0.867	-0.914	-0.933	0	0.643	0.703	0.732	0.747	0					0	-0.086	-0.164	-0.182	-0.186		dithiotane	-0.942	-1.083	-1.129	-1.098	0	1.005	1.075	1.109	1.132	0					0	0.064	-0.008	-0.02	0.034		dithiotane	-0.935	-1.077	-1.122	-1.073	0	1.005	1.075
borole	-0.739	-0.929	-1.011	-1.047	0	1.054	1.144	1.183	1.211	0					0	0.315	0.215	0.172	0.164		borole	-0.924	-1.125	-1.203	-1.196	0	1.321	1.422	1.47	1.499	0					0	0.397	0.298	0.267	0.304		borole	-0.915	-1.116	-1.194	-1.18	0	1.321	1.422
c2cl4				-1.406	0				1.304	0					0				-0.102		c2cl4				-1.81	0				1.792	0					0				-0.018		c2cl4				-1.739	0
c2f4				-0.507	0				0.57	0					0				0.063		c2f4				-0.946	0				1.138	0					0				0.192		c2f4				-0.925	0
cis-c2f2cl2				-0.865	0				0.902	0					0				0.037		cis-c2f2cl2				-1.287	0				1.43	0					0				0.143		cis-c2f2cl2				-1.241	0
trans-c2f2cl2				-0.866	0				0.893	0					0				0.027		trans-c2f2cl2				-1.288	0				1.421	0					0				0.133		trans-c2f2cl2				-1.242	0
cyclopentadiene				-1.31	0				1.194	0					0				-0.116		cyclopentadiene				-1.497	0				1.524	0					0				0.027		cyclopentadiene				-1.48	0
formic-anhydride	-0.669	-0.667	-0.684	-0.727	0	0.792	0.848	0.879	0.909	0					0	0.124	0.181	0.196	0.182		formic-anhydride	-1.142	-1.149	-1.165	-1.187	0	1.473	1.54	1.578	1.609	0					0	0.33	0.391	0.414	0.422		formic-anhydride	-1.143	-1.149	-1.165	-1.172	0	1.472	1.54
furan	-1.161	-1.302	-1.378	-1.408	0	1.115	1.193	1.23	1.259	0					0	-0.046	-0.109	-0.148	-0.149		furan	-1.465	-1.618	-1.69	-1.686	0	1.546	1.636	1.682	1.713	0					0	0.08	0.017	-0.008	0.027		furan	-1.459	-1.612	-1.684	-1.67	0	1.546	1.636
oxetane	-0.467	-0.575	-0.627	-0.645	0	0.34	0.379	0.401	0.42	0					0	-0.127	-0.196	-0.226	-0.224		oxetane	-0.727	-0.845	-0.894	-0.885	0	0.709	0.758	0.787	0.808	0					0	-0.018	-0.087	-0.107	-0.077		oxetane	-0.723	-0.841	-0.89	-0.872	0	0.709	0.758
pyrrole				-1.526	0				1.25	0					0				-0.276		pyrrole				-1.735	0				1.673	0					0				-0.062		pyrrole				-1.722	0
silole				-1.192	0				1.249	0					0				0.057		silole				-1.354	0				1.534	0					0				0.18		silole				-1.333	0
thiophene				-1.686	0				1.521	0					0				-0.165		thiophene				-1.881	0				1.912	0					0				0.031		thiophene				-1.858	0
beta-lactim	-0.885	-1.032	-1.108	-1.138	0	0.807	0.876	0.914	0.947	0					0	-0.078	-0.156	-0.194	-0.191		beta-lactim	-1.205	-1.365	-1.44	-1.438	0	1.329	1.412	1.46	1.493	0					0	0.125	0.047	0.019	0.055		beta-lactim	-1.2	-1.361	-1.436	-1.426	0	1.329	1.412
clf5				-0.377	0				1.636	0					0				1.259		clf5				-0.915	0				2.271	0					0				1.356		clf5				-0.881	0
clf3	0.033	-0.036	-0.096	-0.117	0	0.881	0.956	0.997	1.021	0					0	0.914	0.92	0.901	0.904		clf3	-0.333	-0.396	-0.455	-0.473	0	1.29	1.368	1.41	1.437	0					0	0.956	0.972	0.955	0.965		clf3	-0.336	-0.397	-0.457	-0.446	0	1.289	1.368
pf3	-0.318	-0.365	-0.402	-0.416	0	0.073	0.114	0.139	0.155	0					0	-0.245	-0.251	-0.263	-0.261		pf3	-0.534	-0.58	-0.616	-0.644	0	0.474	0.521	0.547	0.564	0					0	-0.059	-0.059	-0.068	-0.08		pf3	-0.538	-0.583	-0.619	-0.625	0	0.474	0.521
hoclo2	-0.603	-0.659	-0.66	-0.672	0	1.317	1.393	1.419	1.437	0					0	0.714	0.734	0.759	0.764		hoclo2	-1.082	-1.139	-1.141	-1.14	0	1.961	2.044	2.073	2.094	0					0	0.879	0.904	0.931	0.954		hoclo2	-1.085	-1.141	-1.144	-1.116	0	1.961	2.044
nh2oh	-0.087	-0.112	-0.121	-0.123	0	0.164	0.171	0.176	0.178	0					0	0.077	0.059	0.054	0.055		nh2oh	-0.275	-0.306	-0.317	-0.311	0	0.503	0.517	0.524	0.526	0					0	0.228	0.211	0.207	0.215		nh2oh	-0.276	-0.307	-0.318	-0.31	0	0.502	0.516
cyclopropane	-0.442	-0.506	-0.536	-0.546	0	0.29	0.315	0.325	0.337	0					0	-0.152	-0.19	-0.211	-0.21		cyclopropane	-0.574	-0.646	-0.672	-0.658	0	0.474	0.506	0.522	0.535	0					0	-0.1	-0.14	-0.15	-0.124		cyclopropane	-0.568	-0.641	-0.667	-0.648	0	0.474	0.506
cyclopropene	-0.592	-0.691	-0.725	-0.734	0	0.6	0.64	0.65	0.657	0					0	0.008	-0.052	-0.075	-0.077		cyclopropene	-0.724	-0.832	-0.862	-0.847	0	0.784	0.83	0.847	0.855	0					0	0.06	-0.001	-0.015	0.008		cyclopropene	-0.718	-0.826	-0.856	-0.836	0	0.784	0.83
ch3ph2	-0.117	-0.148	-0.169	-0.176	0	0.1	0.112	0.12	0.124	0					0	-0.017	-0.035	-0.049	-0.052		ch3ph2	-0.103	-0.14	-0.161	-0.167	0	0.239	0.257	0.267	0.271	0					0	0.136	0.117	0.106	0.104		ch3ph2	-0.101	-0.138	-0.159	-0.156	0	0.239	0.257
nh2f	0.004	-0.022	-0.028	-0.028	0	0.152	0.159	0.163	0.166	0					0	0.156	0.137	0.135	0.138		nh2f	-0.146	-0.176	-0.183	-0.179	0	0.413	0.425	0.431	0.434	0					0	0.266	0.249	0.248	0.256		nh2f	-0.147	-0.176	-0.184	-0.177	0	0.412	0.425
cclh3	-0.096	-0.143	-0.151	-0.152	0	0.097	0.113	0.116	0.118	0					0	0	-0.03	-0.035	-0.034		cclh3	-0.233	-0.281	-0.288	-0.272	0	0.243	0.262	0.268	0.273	0					0	0.01	-0.019	-0.021	0.001		cclh3	-0.23	-0.278	-0.285	-0.252	0	0.243	0.262
clno	0.031	-0.005	-0.035	-0.054	0	1.573	1.629	1.643	1.646	0					0	1.604	1.624	1.607	1.593		clno	-0.251	-0.291	-0.323	-0.323	0	1.997	2.061	2.077	2.083	0					0	1.747	1.77	1.755	1.76		clno	-0.25	-0.29	-0.322	-0.306	0	1.997	2.061
tetrahedrane	-1.122	-1.286	-1.335	-1.354	0	0.823	0.893	0.912	0.928	0					0	-0.299	-0.393	-0.423	-0.426		tetrahedrane	-1.297	-1.473	-1.517	-1.504	0	1.067	1.148	1.174	1.192	0					0	-0.23	-0.325	-0.343	-0.312		tetrahedrane	-1.29	-1.466	-1.51	-1.49	0	1.068	1.148
n-butane	-0.298	-0.406	-0.477	-0.523	0	0.216	0.252	0.269	0.293	0					0	-0.082	-0.154	-0.208	-0.23		n-butane	-0.473	-0.593	-0.659	-0.673	0	0.46	0.507	0.532	0.557	0					0	-0.013	-0.086	-0.128	-0.116		n-butane	-0.466	-0.586	-0.652	-0.659	0	0.46	0.507
c2cl2	-0.847	-0.923	-0.981	-1.002	0	1.002	1.046	1.069	1.08	0					0	0.155	0.123	0.088	0.078		c2cl2	-1.121	-1.2	-1.256	-1.242	0	1.295	1.346	1.373	1.39	0					0	0.174	0.146	0.117	0.148		c2cl2	-1.115	-1.193	-1.249	-1.203	0	1.295	1.346
c2clh3	-0.31	-0.393	-0.438	-0.449	0	0.431	0.465	0.481	0.489	0					0	0.121	0.072	0.043	0.04		c2clh3	-0.491	-0.578	-0.621	-0.607	0	0.639	0.678	0.699	0.71	0					0	0.148	0.1	0.078	0.104		c2clh3	-0.486	-0.573	-0.616	-0.584	0	0.639	0.678
c2clh5	-0.208	-0.282	-0.32	-0.341	0	0.18	0.207	0.22	0.232	0					0	-0.027	-0.075	-0.1	-0.109		c2clh5	-0.388	-0.467	-0.503	-0.498	0	0.388	0.42	0.438	0.453	0					0	0	-0.047	-0.065	-0.045		c2clh5	-0.383	-0.461	-0.498	-0.475	0	0.388	0.42
c2clh	-0.627	-0.684	-0.713	-0.721	0	0.78	0.809	0.816	0.822	0					0	0.153	0.124	0.104	0.101		c2clh	-0.808	-0.87	-0.895	-0.878	0	0.988	1.022	1.034	1.043	0					0	0.18	0.153	0.138	0.165		c2clh	-0.803	-0.864	-0.89	-0.855	0	0.988	1.022
ccl2h2	-0.207	-0.303	-0.332	-0.356	0	0.233	0.265	0.277	0.29	0					0	0.026	-0.037	-0.055	-0.066		ccl2h2	-0.437	-0.533	-0.561	-0.558	0	0.465	0.501	0.515	0.534	0					0	0.028	-0.031	-0.046	-0.024		ccl2h2	-0.432	-0.528	-0.556	-0.522	0	0.465	0.502
ccl2o	-0.439	-0.528	-0.577	-0.607	0	0.682	0.739	0.764	0.777	0					0	0.243	0.211	0.186	0.17		ccl2o	-0.798	-0.888	-0.936	-0.937	0	1.1	1.164	1.191	1.21	0					0	0.302	0.275	0.255	0.273		ccl2o	-0.795	-0.884	-0.933	-0.899	0	1.1	1.164
ccl3h	-0.348	-0.512	-0.575	-0.631	0	0.409	0.46	0.488	0.514	0					0	0.061	-0.052	-0.087	-0.117		ccl3h	-0.671	-0.834	-0.896	-0.915	0	0.726	0.782	0.813	0.847	0					0	0.055	-0.052	-0.083	-0.068		ccl3h	-0.665	-0.827	-0.89	-0.863	0	0.726	0.783
ccl4	-0.533	-0.806	-0.892	-0.991	0	0.621	0.702	0.743	0.786	0					0	0.088	-0.104	-0.149	-0.205		ccl4	-0.949	-1.22	-1.305	-1.357	0	1.023	1.11	1.154	1.208	0					0	0.074	-0.109	-0.151	-0.149		ccl4	-0.942	-1.211	-1.297	-1.29	0	1.024	1.111
cf2cl2	-0.268	-0.44	-0.519	-0.571	0	0.269	0.334	0.367	0.407	0					0	0.001	-0.106	-0.152	-0.164		cf2cl2	-0.68	-0.85	-0.926	-0.955	0	0.717	0.787	0.823	0.87	0					0	0.036	-0.062	-0.103	-0.085		cf2cl2	-0.678	-0.847	-0.924	-0.913	0	0.717	0.788
fno	-0.082	-0.073	-0.07	-0.09	0	1.21	1.242	1.254	1.256	0					0	1.128	1.169	1.184	1.166		fno	-0.361	-0.356	-0.355	-0.369	0	1.656	1.696	1.712	1.713	0					0	1.295	1.34	1.357	1.345		fno	-0.363	-0.358	-0.357	-0.364	0	1.656	1.696
ch2clf	-0.112	-0.183	-0.209	-0.22	0	0.117	0.145	0.154	0.165	0					0	0.005	-0.037	-0.055	-0.055		ch2clf	-0.34	-0.411	-0.435	-0.431	0	0.371	0.404	0.415	0.429	0					0	0.032	-0.007	-0.02	-0.002		ch2clf	-0.338	-0.408	-0.433	-0.408	0	0.371	0.404
chf3	-0.162	-0.205	-0.242	-0.244	0	0.046	0.071	0.091	0.106	0					0	-0.116	-0.134	-0.151	-0.138		chf3	-0.479	-0.521	-0.555	-0.555	0	0.43	0.461	0.483	0.5	0					0	-0.048	-0.06	-0.072	-0.055		chf3	-0.481	-0.522	-0.556	-0.54	0	0.43	0.46
clcof	-0.373	-0.447	-0.465	-0.49	0	0.494	0.544	0.562	0.577	0					0	0.121	0.097	0.097	0.087		clcof	-0.73	-0.805	-0.821	-0.829	0	0.935	0.991	1.012	1.03	0					0	0.205	0.186	0.191	0.201		clcof	-0.729	-0.804	-0.82	-0.804	0	0.935	0.991
formamide	-0.265	-0.305	-0.322	-0.332	0	0.361	0.391	0.401	0.41	0					0	0.096	0.086	0.079	0.078		formamide	-0.497	-0.545	-0.563	-0.557	0	0.761	0.8	0.815	0.824	0					0	0.264	0.255	0.252	0.268		formamide	-0.496	-0.544	-0.562	-0.552	0	0.761	0.8
cyclobutadiene	-0.594	-0.768	-0.838	-0.859	0	1.19	1.271	1.304	1.321	0					0	0.596	0.504	0.466	0.462		cyclobutadiene	-0.769	-0.955	-1.02	-1.009	0	1.435	1.526	1.567	1.585	0					0	0.666	0.571	0.547	0.577		cyclobutadiene	-0.762	-0.947	-1.013	-0.995	0	1.435	1.526
oxirene	-0.5	-0.625	-0.661	-0.671	0	0.848	0.893	0.908	0.915	0					0	0.347	0.269	0.247	0.244		oxirene	-0.717	-0.848	-0.882	-0.874	0	1.156	1.209	1.228	1.236	0					0	0.439	0.361	0.346	0.362		oxirene	-0.715	-0.845	-0.879	-0.864	0	1.156	1.209
oxirane	-0.408	-0.476	-0.504	-0.505	0	0.355	0.383	0.394	0.403	0					0	-0.054	-0.093	-0.11	-0.102		oxirane	-0.625	-0.699	-0.725	-0.708	0	0.663	0.699	0.715	0.724	0					0	0.038	-0.001	-0.01	0.016		oxirane	-0.622	-0.697	-0.723	-0.699	0	0.663	0.699
dioxirane	-0.53	-0.588	-0.612	-0.605	0	0.974	1.007	1.021	1.029	0					0	0.444	0.419	0.409	0.423		dioxirane	-0.831	-0.894	-0.917	-0.9	0	1.407	1.448	1.465	1.473	0					0	0.576	0.554	0.548	0.574		dioxirane	-0.832	-0.895	-0.918	-0.891	0	1.407	1.448
ketene	-0.349	-0.376	-0.386	-0.394	0	0.618	0.646	0.653	0.658	0					0	0.269	0.27	0.268	0.264		ketene	-0.565	-0.6	-0.607	-0.598	0	0.926	0.962	0.974	0.98	0					0	0.361	0.362	0.367	0.382		ketene	-0.563	-0.597	-0.604	-0.588	0	0.926	0.962
acetaldehyde	-0.271	-0.318	-0.336	-0.348	0	0.361	0.389	0.4	0.41	0					0	0.09	0.072	0.063	0.062		acetaldehyde	-0.488	-0.541	-0.558	-0.551	0	0.67	0.705	0.72	0.731	0					0	0.182	0.164	0.163	0.18		acetaldehyde	-0.485	-0.538	-0.555	-0.542	0	0.67	0.705
formic	-0.314	-0.327	-0.341	-0.344	0	0.392	0.418	0.427	0.433	0					0	0.078	0.091	0.087	0.089		formic	-0.615	-0.633	-0.646	-0.639	0	0.826	0.858	0.871	0.878	0					0	0.21	0.225	0.225	0.239		formic	-0.616	-0.634	-0.647	-0.63	0	0.825	0.858
acetic	-0.439	-0.487	-0.514	-0.536	0	0.425	0.468	0.488	0.506	0					0	-0.014	-0.019	-0.026	-0.03		acetic	-0.784	-0.839	-0.865	-0.868	0	0.919	0.972	0.997	1.017	0					0	0.135	0.132	0.132	0.149		acetic	-0.783	-0.838	-0.864	-0.856	0	0.919	0.972
methanol	-0.085	-0.115	-0.131	-0.132	0	0.049	0.057	0.061	0.064	0					0	-0.036	-0.058	-0.07	-0.068		methanol	-0.257	-0.292	-0.306	-0.298	0	0.296	0.309	0.316	0.319	0					0	0.038	0.018	0.009	0.021		methanol	-0.257	-0.291	-0.306	-0.292	0	0.296	0.309
ethanol	-0.182	-0.244	-0.283	-0.3	0	0.114	0.134	0.146	0.157	0					0	-0.068	-0.11	-0.137	-0.143		ethanol	-0.399	-0.467	-0.504	-0.503	0	0.422	0.449	0.466	0.478	0					0	0.024	-0.017	-0.037	-0.025		ethanol	-0.396	-0.464	-0.501	-0.494	0	0.422	0.449
glyoxal	-0.422	-0.494	-0.524	-0.553	0	0.778	0.823	0.849	0.874	0					0	0.356	0.329	0.326	0.321		glyoxal	-0.767	-0.847	-0.875	-0.885	0	1.272	1.327	1.359	1.385	0					0	0.505	0.48	0.484	0.5		glyoxal	-0.766	-0.845	-0.873	-0.873	0	1.272	1.327
t-hcoh	0.034	0.007	0.007	0.006	0	0.186	0.199	0.206	0.207	0	-0.026				0	0.22	0.207	0.214	0.213		t-hcoh	-0.139	-0.169	-0.168	-0.16	0	0.433	0.451	0.461	0.463	0	-0.051				0	0.294	0.282	0.293	0.303		t-hcoh	-0.138	-0.168	-0.167	-0.154	0	0.433	0.451
c-hcoh	0.036	0.01	0.009	0.01	0	0.188	0.209	0.214	0.214	0					0	0.224	0.218	0.223	0.224		c-hcoh	-0.137	-0.167	-0.166	-0.156	0	0.436	0.461	0.468	0.47	0					0	0.299	0.294	0.302	0.313		c-hcoh	-0.137	-0.166	-0.166	-0.15	0	0.436	0.461
hocn	-0.636	-0.637	-0.641	-0.644	0	0.823	0.84	0.845	0.85	0					0	0.187	0.203	0.204	0.207		hocn	-0.868	-0.877	-0.882	-0.869	0	1.223	1.249	1.259	1.265	0					0	0.354	0.372	0.377	0.396		hocn	-0.867	-0.876	-0.881	-0.864	0	1.222	1.249
honc	-0.466	-0.488	-0.505	-0.506	0	0.756	0.779	0.789	0.793	0					0	0.29	0.291	0.284	0.287		honc	-0.698	-0.728	-0.746	-0.731	0	1.156	1.188	1.203	1.208	0					0	0.458	0.459	0.457	0.477		honc	-0.697	-0.727	-0.745	-0.726	0	1.155	1.188
hnco	-0.484	-0.474	-0.48	-0.488	0	0.734	0.759	0.76	0.764	0					0	0.25	0.285	0.28	0.276		hnco	-0.716	-0.714	-0.721	-0.713	0	1.134	1.168	1.174	1.178	0					0	0.418	0.454	0.453	0.465		hnco	-0.715	-0.713	-0.72	-0.708	0	1.134	1.168
hcno	-0.788	-0.842	-0.88	-0.864	0	1.521	1.54	1.554	1.503	0					0	0.733	0.699	0.674	0.639		hcno	-1.02	-1.082	-1.121	-1.089	0	1.92	1.95	1.968	1.917	0					0	0.9	0.867	0.847	0.828		hcno	-1.019	-1.081	-1.12	-1.085	0	1.92	1.949
c-n2h2	-0.247	-0.295	-0.306	-0.305	0	0.514	0.529	0.535	0.536	0					0	0.267	0.234	0.23	0.231		c-n2h2	-0.366	-0.423	-0.436	-0.424	0	0.819	0.843	0.854	0.854	0					0	0.453	0.421	0.417	0.43		c-n2h2	-0.366	-0.422	-0.436	-0.427	0	0.819	0.843
hnnn	-0.767	-0.822	-0.839	-0.844	0	1.64	1.665	1.667	1.67	0					0	0.873	0.843	0.828	0.826		hnnn	-0.945	-1.014	-1.035	-1.022	0	2.098	2.137	2.144	2.147	0					0	1.152	1.123	1.11	1.125		hnnn	-0.945	-1.013	-1.034	-1.026	0	2.097	2.136
hnc	-0.288	-0.285	-0.293	-0.292	0	0.427	0.433	0.434	0.435	0					0	0.139	0.149	0.141	0.143		hnc	-0.391	-0.395	-0.404	-0.388	0	0.64	0.654	0.659	0.66	0					0	0.249	0.259	0.255	0.272		hnc	-0.389	-0.393	-0.402	-0.386	0	0.64	0.654
t-hono	-0.172	-0.184	-0.198	-0.217	0	1.061	1.097	1.107	1.112	0					0	0.889	0.913	0.909	0.895		t-hono	-0.489	-0.507	-0.524	-0.533	0	1.586	1.631	1.645	1.65	0					0	1.096	1.124	1.121	1.117		t-hono	-0.492	-0.509	-0.526	-0.529	0	1.585	1.631
c-hono	-0.228	-0.255	-0.27	-0.285	0	1.021	1.06	1.071	1.077	0					0	0.794	0.805	0.801	0.792		c-hono	-0.545	-0.578	-0.595	-0.602	0	1.546	1.594	1.608	1.615	0					0	1.001	1.015	1.014	1.014		c-hono	-0.547	-0.58	-0.597	-0.598	0	1.546	1.594
nh2cl	-0.103	-0.143	-0.148	-0.15	0	0.207	0.22	0.224	0.226	0					0	0.104	0.077	0.076	0.076		nh2cl	-0.256	-0.299	-0.305	-0.291	0	0.445	0.464	0.47	0.474	0					0	0.189	0.165	0.164	0.183		nh2cl	-0.254	-0.297	-0.304	-0.277	0	0.445	0.464
ch3f	-0.033	-0.058	-0.069	-0.068	0	0.009	0.018	0.02	0.023	0					0	-0.024	-0.04	-0.049	-0.045		ch3f	-0.168	-0.194	-0.204	-0.197	0	0.178	0.19	0.195	0.198	0					0	0.011	-0.004	-0.009	0.001		ch3f	-0.167	-0.193	-0.203	-0.19	0	0.178	0.19
ch2f2	-0.088	-0.117	-0.145	-0.145	0	0.029	0.045	0.053	0.061	0					0	-0.059	-0.072	-0.092	-0.084		ch2f2	-0.314	-0.343	-0.368	-0.365	0	0.306	0.326	0.337	0.346	0					0	-0.008	-0.016	-0.032	-0.02		ch2f2	-0.314	-0.343	-0.369	-0.355	0	0.306	0.326
cf4	-0.247	-0.289	-0.353	-0.365	0	0.051	0.078	0.12	0.145	0					0	-0.196	-0.211	-0.234	-0.22		cf4	-0.655	-0.694	-0.755	-0.767	0	0.543	0.576	0.621	0.648	0					0	-0.112	-0.117	-0.134	-0.119		cf4	-0.658	-0.696	-0.758	-0.749	0	0.543	0.576
sih3f	-0.15	-0.154	-0.165	-0.167	0	-0.008	0	0.006	0.008	0					0	-0.158	-0.154	-0.16	-0.159		sih3f	-0.265	-0.266	-0.281	-0.27	0	0.119	0.129	0.134	0.138	0					0	-0.147	-0.137	-0.147	-0.132		sih3f	-0.266	-0.266	-0.281	-0.26	0	0.118	0.129
sif4	-0.43	-0.486	-0.529	-0.499	0	-0.024	0.035	0.06	0.088	0					0	-0.454	-0.451	-0.47	-0.41		sif4	-0.818	-0.866	-0.913	-0.875	0	0.426	0.49	0.515	0.546	0					0	-0.392	-0.376	-0.398	-0.33		sif4	-0.822	-0.87	-0.916	-0.855	0	0.426	0.489
c2h3f	-0.191	-0.251	-0.279	-0.288	0	0.297	0.327	0.337	0.347	0					0	0.106	0.076	0.059	0.059		c2h3f	-0.37	-0.434	-0.459	-0.454	0	0.527	0.563	0.577	0.588	0					0	0.157	0.129	0.119	0.134		c2h3f	-0.367	-0.431	-0.456	-0.444	0	0.527	0.563
c2h5f	-0.115	-0.164	-0.196	-0.21	0	0.066	0.087	0.097	0.108	0					0	-0.049	-0.077	-0.099	-0.102		c2h5f	-0.294	-0.347	-0.377	-0.376	0	0.296	0.323	0.337	0.349	0					0	0.003	-0.024	-0.039	-0.027		c2h5f	-0.291	-0.344	-0.374	-0.365	0	0.296	0.323
fccf	-0.509	-0.54	-0.57	-0.59	0	0.657	0.696	0.715	0.734	0					0	0.147	0.156	0.146	0.143		fccf	-0.779	-0.813	-0.839	-0.847	0	0.994	1.041	1.064	1.084	0					0	0.216	0.228	0.226	0.237		fccf	-0.778	-0.811	-0.837	-0.833	0	0.994	1.041
hccf	-0.484	-0.507	-0.529	-0.538	0	0.621	0.643	0.65	0.657	0					0	0.137	0.136	0.121	0.118		hccf	-0.662	-0.69	-0.709	-0.704	0	0.851	0.878	0.89	0.898	0					0	0.189	0.188	0.181	0.194		hccf	-0.66	-0.687	-0.707	-0.694	0	0.851	0.878
hcof	-0.261	-0.275	-0.271	-0.273	0	0.362	0.382	0.387	0.392	0					0	0.1	0.108	0.116	0.119		hcof	-0.525	-0.541	-0.536	-0.53	0	0.717	0.743	0.751	0.757	0					0	0.192	0.203	0.215	0.227		hcof	-0.526	-0.541	-0.536	-0.52	0	0.717	0.743
f2co	-0.339	-0.385	-0.385	-0.401	0	0.346	0.385	0.397	0.411	0					0	0.007	0	0.012	0.009		f2co	-0.693	-0.74	-0.738	-0.75	0	0.809	0.854	0.87	0.884	0					0	0.116	0.114	0.131	0.135		f2co	-0.696	-0.742	-0.74	-0.737	0	0.809	0.854
ch2-sing	0.397	0.26	0.258	0.259	0	0.022	0.032	0.03	0.029	0					0	0.419	0.292	0.288	0.288		ch2-sing	0.354	0.213	0.212	0.222	0	0.083	0.095	0.095	0.095	0					0	0.437	0.308	0.308	0.317		ch2-sing	0.355	0.215	0.214	0.225	0	0.083	0.095
propane	-0.199	-0.263	-0.311	-0.335	0	0.138	0.162	0.174	0.185	0					0	-0.062	-0.101	-0.137	-0.15		propane	-0.331	-0.404	-0.448	-0.447	0	0.321	0.353	0.371	0.383	0					0	-0.01	-0.05	-0.077	-0.064		propane	-0.325	-0.398	-0.442	-0.437	0	0.321	0.353
propene	-0.293	-0.366	-0.412	-0.43	0	0.355	0.381	0.398	0.407	0					0	0.062	0.015	-0.014	-0.022		propene	-0.424	-0.506	-0.548	-0.542	0	0.538	0.572	0.595	0.605	0					0	0.114	0.065	0.047	0.064		propene	-0.419	-0.501	-0.543	-0.531	0	0.538	0.572
propyne	-0.589	-0.626	-0.653	-0.661	0	0.658	0.675	0.685	0.691	0					0	0.069	0.049	0.033	0.03		propyne	-0.721	-0.766	-0.789	-0.774	0	0.842	0.866	0.882	0.889	0					0	0.121	0.1	0.093	0.116		propyne	-0.715	-0.761	-0.784	-0.763	0	0.842	0.866
allene	-0.39	-0.448	-0.481	-0.493	0	0.564	0.597	0.608	0.616	0					0	0.175	0.149	0.128	0.123		allene	-0.521	-0.588	-0.617	-0.605	0	0.748	0.788	0.805	0.814	0					0	0.227	0.199	0.188	0.209		allene	-0.516	-0.583	-0.612	-0.594	0	0.748	0.788
b2h6	0.077	0.053	0.048	0.043	0	0.083	0.092	0.097	0.099	0					0	0.16	0.145	0.144	0.142		b2h6	0.057	0.035	0.028	0.044	0	0.128	0.139	0.145	0.147	0					0	0.185	0.175	0.173	0.192		b2h6	0.06	0.038	0.031	0.049	0	0.128	0.139
bhf2	-0.155	-0.19	-0.191	-0.183	0	0.014	0.039	0.048	0.055	0					0	-0.141	-0.151	-0.143	-0.128		bhf2	-0.347	-0.378	-0.379	-0.364	0	0.252	0.28	0.29	0.297	0					0	-0.095	-0.098	-0.089	-0.067		bhf2	-0.348	-0.379	-0.38	-0.355	0	0.252	0.28
bf3	-0.239	-0.299	-0.295	-0.284	0	0.006	0.049	0.064	0.081	0					0	-0.233	-0.25	-0.231	-0.203		bf3	-0.522	-0.577	-0.572	-0.556	0	0.352	0.399	0.415	0.433	0					0	-0.17	-0.178	-0.157	-0.123		bf3	-0.524	-0.579	-0.573	-0.544	0	0.351	0.399
c2h6	-0.103	-0.126	-0.147	-0.155	0	0.064	0.073	0.078	0.082	0					0	-0.039	-0.053	-0.069	-0.073		c2h6	-0.191	-0.219	-0.238	-0.23	0	0.186	0.2	0.21	0.214	0					0	-0.005	-0.019	-0.029	-0.015		c2h6	-0.187	-0.216	-0.235	-0.223	0	0.186	0.2
nccn	-1.194	-1.215	-1.261	-1.311	0	1.886	1.919	1.935	1.962	0					0	0.692	0.704	0.675	0.651		nccn	-1.401	-1.436	-1.482	-1.504	0	2.314	2.36	2.385	2.412	0					0	0.913	0.924	0.903	0.908		nccn	-1.397	-1.432	-1.478	-1.5	0	2.314	2.36
ch3nh2	-0.107	-0.137	-0.157	-0.163	0	0.063	0.071	0.076	0.08	0					0	-0.044	-0.066	-0.081	-0.083		ch3nh2	-0.211	-0.248	-0.268	-0.259	0	0.277	0.292	0.301	0.305	0					0	0.066	0.044	0.033	0.046		ch3nh2	-0.209	-0.246	-0.266	-0.257	0	0.277	0.292
cf2	0.019	-0.034	-0.031	-0.043	0	0.227	0.263	0.272	0.277	0					0	0.246	0.229	0.241	0.234		cf2	-0.207	-0.26	-0.254	-0.262	0	0.503	0.544	0.555	0.561	0					0	0.297	0.284	0.301	0.299		cf2	-0.208	-0.26	-0.255	-0.252	0	0.503	0.544
t-n2h2	-0.257	-0.29	-0.3	-0.3	0	0.501	0.512	0.516	0.518	0					0	0.244	0.222	0.216	0.218		t-n2h2	-0.376	-0.418	-0.431	-0.418	0	0.806	0.826	0.835	0.835	0					0	0.43	0.408	0.404	0.417		t-n2h2	-0.376	-0.417	-0.43	-0.421	0	0.806	0.826
n2h4	-0.104	-0.139	-0.152	-0.157	0	0.093	0.1	0.105	0.109	0					0	-0.012	-0.039	-0.047	-0.049		n2h4	-0.223	-0.267	-0.283	-0.276	0	0.398	0.414	0.423	0.426	0					0	0.175	0.147	0.141	0.151		n2h4	-0.222	-0.266	-0.282	-0.278	0	0.398	0.414
foof	0.284	0.243	0.163	0.045	0	2.739	2.904	2.993	3.042	0					0	3.023	3.148	3.156	3.087		foof	-0.156	-0.195	-0.275	-0.394	0	3.327	3.498	3.589	3.639	0					0	3.171	3.303	3.314	3.245		foof	-0.161	-0.199	-0.279	-0.382	0	3.327	3.498
alf3	-0.248	-0.288	-0.306	-0.282	0	0.019	0.042	0.063	0.081	0					0	-0.229	-0.245	-0.243	-0.201		alf3	-0.57	-0.611	-0.629	-0.59	0	0.364	0.391	0.413	0.431	0					0	-0.205	-0.22	-0.216	-0.159		alf3	-0.58	-0.616	-0.636	-0.586	0	0.364	0.391
si2h6	0.027	0.019	0.014	-0.003	0	0.078	0.086	0.091	0.097	0					0	0.105	0.104	0.105	0.094		si2h6	-0.021	-0.026	-0.04	-0.027	0	0.116	0.125	0.131	0.139	0					0	0.095	0.1	0.091	0.112		si2h6	-0.019	-0.025	-0.038	-0.014	0	0.116	0.126
p4	-2.567	-2.679	-2.721	-2.722	0	2.213	2.29	2.325	2.332	0					0	-0.354	-0.39	-0.397	-0.389		p4	-2.338	-2.463	-2.506	-2.537	0	2.525	2.614	2.65	2.658	0					0	0.187	0.151	0.144	0.121		p4	-2.338	-2.463	-2.507	-2.505	0	2.525	2.614
so2	-0.621	-0.639	-0.651	-0.649	0	1.236	1.278	1.286	1.287	0					0	0.616	0.639	0.634	0.638		so2	-0.941	-0.96	-0.973	-0.951	0	1.729	1.777	1.787	1.792	0					0	0.788	0.817	0.814	0.841		so2	-0.942	-0.961	-0.974	-0.937	0	1.728	1.777
so3	-0.714	-0.76	-0.821	-0.846	0	1.14	1.221	1.252	1.269	0					0	0.426	0.461	0.431	0.424		so3	-1.163	-1.211	-1.272	-1.276	0	1.819	1.909	1.942	1.964	0					0	0.656	0.698	0.67	0.688		so3	-1.165	-1.213	-1.274	-1.26	0	1.818	1.908
ocs	-0.53	-0.559	-0.587	-0.604	0	0.973	0.998	1.001	1.006	0					0	0.443	0.439	0.413	0.402		ocs	-0.765	-0.797	-0.824	-0.815	0	1.34	1.372	1.378	1.388	0					0	0.576	0.576	0.554	0.573		ocs	-0.763	-0.794	-0.822	-0.8	0	1.34	1.372
cs2	-0.767	-0.807	-0.832	-0.841	0	1.408	1.423	1.424	1.434	0					0	0.641	0.616	0.591	0.593		cs2	-0.936	-0.976	-1.002	-0.969	0	1.709	1.731	1.735	1.753	0					0	0.773	0.755	0.733	0.784		cs2	-0.931	-0.971	-0.997	-0.947	0	1.709	1.731
s2o	-0.637	-0.704	-0.72	-0.727	0	1.694	1.736	1.744	1.751	0					0	1.057	1.032	1.024	1.024		s2o	-0.891	-0.956	-0.974	-0.946	0	2.12	2.169	2.179	2.193	0					0	1.23	1.213	1.205	1.247		s2o	-0.889	-0.954	-0.972	-0.925	0	2.12	2.169
s3	-0.646	-0.744	-0.761	-0.776	0	2.044	2.089	2.102	2.112	0					0	1.398	1.345	1.341	1.335		s3	-0.833	-0.928	-0.947	-0.912	0	2.405	2.456	2.471	2.492	0					0	1.572	1.528	1.524	1.58		s3	-0.828	-0.923	-0.942	-0.885	0	2.404	2.456
s4-c2v	-1.704	-1.856	-1.892	-1.891	0	4.51	4.6	4.622	4.628	0					0	2.806	2.744	2.729	2.737		s4-c2v	-1.954	-2.101	-2.14	-2.071	0	4.991	5.089	5.113	5.135	0					0	3.037	2.988	2.973	3.063		s4-c2v	-1.948	-2.095	-2.134	-2.035	0	4.991	5.089
ccl2	0.028	-0.036	-0.068	-0.086	0	0.63	0.677	0.688	0.692	0					0	0.658	0.641	0.62	0.606		ccl2	-0.202	-0.266	-0.297	-0.288	0	0.862	0.913	0.926	0.936	0					0	0.66	0.647	0.629	0.648		ccl2	-0.197	-0.261	-0.293	-0.253	0	0.862	0.913
alcl3	-0.267	-0.304	-0.349	-0.375	0	0.134	0.157	0.183	0.21	0					0	-0.133	-0.147	-0.166	-0.165		alcl3	-0.595	-0.633	-0.68	-0.656	0	0.412	0.438	0.465	0.5	0					0	-0.183	-0.195	-0.215	-0.156		alcl3	-0.597	-0.63	-0.68	-0.615	0	0.413	0.438
clcn	-0.67	-0.692	-0.717	-0.723	0	0.982	1.003	1.01	1.013	0					0	0.312	0.311	0.293	0.29		clcn	-0.866	-0.894	-0.92	-0.902	0	1.281	1.309	1.322	1.327	0					0	0.415	0.415	0.402	0.425		clcn	-0.863	-0.89	-0.916	-0.884	0	1.281	1.309
cl2o	-0.279	-0.338	-0.348	-0.369	0	0.782	0.815	0.828	0.841	0					0	0.503	0.478	0.48	0.472		cl2o	-0.594	-0.651	-0.662	-0.661	0	1.138	1.176	1.19	1.208	0					0	0.545	0.525	0.529	0.546		cl2o	-0.592	-0.649	-0.66	-0.627	0	1.139	1.176
ch2c	0.016	-0.005	-0.01	-0.003	0	0.314	0.325	0.326	0.327	0		-0.021		-0.023	0	0.329	0.32	0.315	0.324		ch2c	-0.072	-0.099	-0.102	-0.078	0	0.436	0.453	0.457	0.459	0		-0.025		-0.022	0	0.364	0.354	0.355	0.382		ch2c	-0.068	-0.095	-0.098	-0.071	0	0.436	0.453
c2h4	-0.16	-0.209	-0.236	-0.237	0	0.255	0.272	0.28	0.281	0				-0.026	0	0.095	0.062	0.044	0.044		c2h4	-0.247	-0.303	-0.327	-0.312	0	0.377	0.399	0.411	0.413	0				-0.025	0	0.13	0.096	0.084	0.102		c2h4	-0.244	-0.299	-0.323	-0.305	0	0.377	0.399
ch2nh	-0.214	-0.258	-0.272	-0.271	0	0.332	0.346	0.352	0.354	0				-0.048	0	0.118	0.089	0.08	0.082		ch2nh	-0.317	-0.369	-0.383	-0.368	0	0.546	0.567	0.577	0.579	0				-0.057	0	0.229	0.199	0.194	0.211		ch2nh	-0.315	-0.366	-0.381	-0.366	0	0.546	0.567
h2co	-0.167	-0.198	-0.202	-0.199	0	0.31	0.323	0.326	0.327	0	-0.05			-0.062	0	0.143	0.125	0.124	0.128		h2co	-0.339	-0.375	-0.378	-0.365	0	0.557	0.575	0.581	0.583	0	-0.076			-0.084	0	0.218	0.2	0.204	0.217		h2co	-0.339	-0.374	-0.377	-0.359	0	0.557	0.575
co2	-0.515	-0.484	-0.485	-0.494	0	0.695	0.72	0.717	0.722	0				-0.158	0	0.18	0.237	0.232	0.228		co2	-0.816	-0.79	-0.791	-0.788	0	1.128	1.161	1.161	1.167	0				-0.202	0	0.312	0.371	0.371	0.378		co2	-0.817	-0.79	-0.791	-0.78	0	1.128	1.16
hno	-0.195	-0.217	-0.216	-0.215	0	0.66	0.673	0.679	0.68	0	-0.093			-0.1	0	0.465	0.456	0.463	0.465		hno	-0.383	-0.411	-0.411	-0.403	0	0.998	1.019	1.027	1.028	0	-0.126			-0.131	0	0.615	0.608	0.616	0.625		hno	-0.384	-0.412	-0.412	-0.402	0	0.998	1.018
n2o	-0.906	-0.926	-0.953		0	1.733	1.746	1.75		0					0	0.826	0.82	0.797			n2o	-1.154	-1.184	-1.214		0	2.224	2.249	2.257		0					0	1.07	1.065	1.044			n2o	-1.155	-1.184	-1.214		0	2.224	2.248
o3	-0.518	-0.603	-0.627	-0.609	0	3.741	3.792	3.809	3.815	0				-0.912	0	3.223	3.189	3.181	3.206		o3	-0.904	-0.992	-1.017	-0.994	0	4.299	4.357	4.376	4.383	0				-0.978	0	3.395	3.365	3.359	3.389		o3	-0.908	-0.996	-1.021	-0.986	0	4.299	4.357
hooh	-0.092	-0.119	-0.122	-0.122	0	0.353	0.362	0.366	0.369	0				-0.048	0	0.261	0.242	0.245	0.247		hooh	-0.349	-0.379	-0.381	-0.379	0	0.725	0.738	0.745	0.747	0				-0.092	0	0.375	0.36	0.363	0.368		hooh	-0.352	-0.381	-0.384	-0.374	0	0.725	0.738
f2o	0.006	-0.033	-0.041	-0.058	0	1.002	1.037	1.053	1.061	0				-0.17	0	1.008	1.004	1.011	1.003		f2o	-0.304	-0.342	-0.349	-0.369	0	1.403	1.443	1.46	1.469	0				-0.223	0	1.099	1.101	1.11	1.1		f2o	-0.308	-0.345	-0.353	-0.359	0	1.403	1.442
hocl	-0.101	-0.128	-0.128	-0.128	0	0.297	0.307	0.31	0.311	0				-0.042	0	0.195	0.179	0.182	0.183		hocl	-0.323	-0.35	-0.35	-0.339	0	0.568	0.582	0.586	0.589	0				-0.062	0	0.245	0.232	0.236	0.25		hocl	-0.323	-0.349	-0.349	-0.321	0	0.568	0.582
bh	0.047	0.009	0.009	0.01	0	0.017	0.018	0.018	0.018	0	0.012	0.009	0.009	0.009	0	0.064	0.027	0.027	0.028		bh	0.037	0	0	0.011	0	0.04	0.042	0.042	0.042	0	0.015	0.013	0.013	0.013	0	0.077	0.042	0.042	0.053		bh	0.038	0.001	0.001	0.013	0	0.04	0.042
bh3	0	0	0	0	0	0	0	0	0	0	0	0	0	0	0	0	0	0	0		bh3	-0.01	-0.009	-0.01	0.001	0	0.023	0.024	0.024	0.024	0	0.003	0.004	0.004	0.004	0	0.012	0.015	0.014	0.025		bh3	-0.009	-0.007	-0.008	0.003	0	0.023	0.024
bn	-2.383	-2.394	-2.39	-2.388	0	2.836	2.846	2.842	2.843	0	-1.14	-1.148	-1.149	-1.151	0	0.453	0.452	0.452	0.455		bn	-2.453	-2.466	-2.465	-2.447	0	3.011	3.027	3.025	3.026	0	-1.149	-1.155	-1.155	-1.156	0	0.558	0.56	0.56	0.58		bn	-2.451	-2.465	-2.463	-2.446	0	3.011	3.027
bf	-0.106	-0.142	-0.133	-0.133	0	0.115	0.128	0.131	0.131	0	-0.009	-0.017	-0.019	-0.019	0	0.009	-0.014	-0.003	-0.002		bf	-0.207	-0.24	-0.232	-0.223	0	0.246	0.26	0.264	0.264	0	-0.022	-0.029	-0.031	-0.031	0	0.039	0.02	0.032	0.042		bf	-0.207	-0.24	-0.232	-0.217	0	0.246	0.26
hcn	-0.474	-0.489	-0.496		0	0.724	0.73	0.731		0	-0.108		-0.12		0	0.25	0.241	0.236			hcn	-0.578	-0.599	-0.607		0	0.938	0.951	0.956		0	-0.122		-0.131		0	0.36	0.351	0.35			hcn	-0.575	-0.597	-0.605		0	0.938	0.951
hof	-0.047	-0.058	-0.056	-0.054	0	0.429	0.437	0.442	0.443	0				-0.054	0	0.382	0.379	0.386	0.389		hof	-0.267	-0.277	-0.275	-0.273	0	0.723	0.734	0.74	0.741	0				-0.092	0	0.456	0.457	0.465	0.468		hof	-0.269	-0.279	-0.277	-0.267	0	0.723	0.734
alh	-0.015	-0.025	-0.025	-0.025	0	0.007	0.007	0.007	0.007	0	0.001	0.001	0.001	0.001	0	-0.008	-0.019	-0.019	-0.018		alh	-0.064	-0.08	-0.081	-0.059	0	0.029	0.029	0.029	0.029	0	0.007	0.007	0.007	0.007	0	-0.035	-0.05	-0.051	-0.03		alh	-0.07	-0.082	-0.085	-0.065	0	0.029	0.029
alh3	0	0	0	0	0	0	0	0	0	0	0	0	0	0	0	0	0	0	0		alh3	-0.049	-0.055	-0.056	-0.034	0	0.022	0.023	0.023	0.023	0	0.006	0.006	0.006	0.006	0	-0.027	-0.032	-0.033	-0.012		alh3	-0.055	-0.057	-0.06	-0.041	0	0.022	0.023
alf	-0.168	-0.179	-0.186	-0.188	0	0.061	0.069	0.071	0.073	0	-0.018	-0.019	-0.019	-0.019	0	-0.108	-0.111	-0.115	-0.115		alf	-0.308	-0.324	-0.331	-0.314	0	0.191	0.2	0.203	0.205	0	-0.028	-0.028	-0.029	-0.029	0	-0.118	-0.123	-0.128	-0.109		alf	-0.316	-0.327	-0.336	-0.316	0	0.191	0.2
alcl	-0.135	-0.161	-0.161	-0.163	0	0.133	0.145	0.145	0.147	0	-0.005	-0.008	-0.01	-0.011	0	-0.002	-0.016	-0.016	-0.016		alcl	-0.278	-0.307	-0.309	-0.28	0	0.241	0.254	0.254	0.259	0	-0.002	-0.004	-0.007	-0.003	0	-0.037	-0.053	-0.055	-0.021		alcl	-0.282	-0.307	-0.311	-0.27	0	0.241	0.254
sih4	0	0	0	0	0	0	0	0	0	0	0	0	0	0	0	0	0	0	0		sih4	-0.024	-0.022	-0.027	-0.012	0	0.019	0.02	0.02	0.021	0	-0.003	-0.003	-0.003	-0.001	0	-0.005	-0.002	-0.007	0.009		sih4	-0.023	-0.022	-0.026	-0.006	0	0.019	0.02
sio	-0.324	-0.381	-0.366	-0.365	0	0.783	0.806	0.811	0.812	0	-0.174	-0.197	-0.197	-0.198	0	0.46	0.425	0.445	0.448		sio	-0.477	-0.532	-0.524	-0.505	0	0.988	1.014	1.02	1.022	0	-0.199	-0.223	-0.223	-0.221	0	0.512	0.482	0.497	0.517		sio	-0.477	-0.533	-0.524	-0.496	0	0.988	1.014
cs	-0.313	-0.331	-0.333	-0.331	0	0.768	0.786	0.784	0.785	0	-0.088	-0.104	-0.106	-0.107	0	0.454	0.454	0.451	0.454		cs	-0.42	-0.439	-0.441	-0.414	0	0.949	0.972	0.973	0.978	0	-0.093	-0.107	-0.107	-0.103	0	0.529	0.532	0.532	0.564		cs	-0.416	-0.436	-0.437	-0.401	0	0.949	0.972
h2	0	0	0	0	0	0	0	0	0	0	0	0	0	0	0	0	0	0	0		h2				0	0				0	0				0	0				0		h2				0	0
hf	0	0	0	0	0	0	0	0	0	0	0	0	0	0	0	0	0	0	0		hf	-0.091	-0.09	-0.089	-0.091	0	0.108	0.109	0.109	0.109	0	-0.016	-0.016	-0.016	-0.016	0	0.017	0.019	0.02	0.018		hf	-0.092	-0.091	-0.09	-0.088	0	0.108	0.109
h2o	0	0	0	0	0	0	0	0	0	0	0	0	0	0	0	0	0	0	0		h2o	-0.129	-0.13	-0.13	-0.128	0	0.186	0.188	0.189	0.189	0	-0.022	-0.022	-0.022	-0.022	0	0.057	0.059	0.059	0.061		h2o	-0.13	-0.131	-0.131	-0.126	0	0.186	0.188
ch4	0	0	0	0	0	0	0	0	0	0	0	0	0	0	0	0	0	0	0		ch4	-0.044	-0.047	-0.046	-0.037	0	0.061	0.064	0.066	0.066	0	-0.003	-0.002	-0.001	0	0	0.017	0.017	0.02	0.029		ch4	-0.042	-0.045	-0.044	-0.034	0	0.061	0.064
c2h2	-0.44	-0.452	-0.473	-0.471	0	0.567	0.57	0.575	0.576	0	-0.054	-0.057		-0.065	0	0.127	0.119	0.102	0.104		c2h2	-0.528	-0.545	-0.564	-0.546	0	0.69	0.698	0.706	0.708	0	-0.06	-0.062		-0.065	0	0.162	0.153	0.142	0.162		c2h2	-0.524	-0.541	-0.56	-0.539	0	0.69	0.698
nh3	0	0	0	0	0	0	0	0	0	0	0	0	0	0	0	0	0	0	0		nh3	-0.059	-0.064	-0.065	-0.059	0	0.153	0.157	0.159	0.159	0	-0.011	-0.01	-0.01	-0.009	0	0.093	0.093	0.094	0.1		nh3	-0.059	-0.064	-0.065	-0.061	0	0.153	0.157
c2	-1.843	-1.84	-1.843	-1.837	0	3.089	3.093	3.087	3.088	0	-1.093	-1.098	-1.101	-1.103	0	1.246	1.253	1.245	1.251		c2	-1.93	-1.933	-1.934	-1.912	0	3.211	3.22	3.218	3.22	0	-1.099	-1.103	-1.103	-1.102	0	1.281	1.287	1.285	1.308		c2	-1.927	-1.93	-1.93	-1.905	0	3.211	3.22
n2	-0.455	-0.467	-0.465	-0.464	0	0.77	0.774	0.771	0.772	0	-0.121	-0.13	-0.132	-0.132	0	0.315	0.308	0.306	0.307		n2	-0.574	-0.594	-0.596	-0.583	0	1.075	1.089	1.09	1.089	0	-0.143	-0.151	-0.152	-0.151	0	0.501	0.494	0.494	0.507		n2	-0.573	-0.594	-0.596	-0.586	0	1.075	1.088
co	-0.232	-0.23	-0.223	-0.222	0	0.39	0.396	0.397	0.397	0	-0.063	-0.07	-0.073	-0.073	0	0.158	0.167	0.174	0.175		co	-0.404	-0.406	-0.398	-0.388	0	0.637	0.648	0.651	0.652	0	-0.088	-0.094	-0.096	-0.095	0	0.232	0.242	0.253	0.264		co	-0.404	-0.405	-0.398	-0.382	0	0.637	0.648
f2	-0.063	-0.056	-0.05	-0.048	0	0.69	0.691	0.693	0.694	0				-0.081	0	0.627	0.635	0.643	0.646		f2	-0.245	-0.235	-0.228	-0.23	0	0.905	0.908	0.911	0.912	0				-0.113	0	0.661	0.673	0.683	0.682		f2	-0.247	-0.237	-0.23	-0.223	0	0.905	0.908
ph3	0	0	0	0	0	0	0	0	0	0	0	0	0	0	0	0	0	0	0		ph3	0.057	0.054	0.054	0.046	0	0.078	0.081	0.081	0.081	0	-0.001	0	0	0.001	0	0.135	0.135	0.135	0.127		ph3	0.057	0.054	0.054	0.054	0	0.078	0.081
h2s	0	0	0	0	0	0	0	0	0	0	0	0	0	0	0	0	0	0	0		h2s	-0.062	-0.061	-0.062	-0.045	0	0.12	0.122	0.123	0.127	0	-0.002	-0.001	-0.001	0.004	0	0.058	0.061	0.061	0.082		h2s	-0.061	-0.06	-0.06	-0.036	0	0.12	0.122
hcl	0	0	0	0	0	0	0	0	0	0	0	0	0	0	0	0	0	0	0		hcl	-0.093	-0.092	-0.092	-0.082	0	0.085	0.086	0.086	0.089	0	-0.003	-0.002	-0.002	0.002	0	-0.008	-0.006	-0.005	0.007		hcl	-0.092	-0.09	-0.09	-0.066	0	0.085	0.086
clf	-0.04	-0.043	-0.038	-0.037	0	0.261	0.266	0.269	0.269	0				-0.036	0	0.221	0.223	0.23	0.231		clf	-0.224	-0.224	-0.219	-0.211	0	0.454	0.461	0.464	0.467	0				-0.05	0	0.23	0.236	0.245	0.256		clf	-0.224	-0.224	-0.219	-0.191	0	0.454	0.461
p2	-0.814	-0.82	-0.821	-0.814	0	1.264	1.264	1.266	1.268	0	-0.138	-0.145	-0.146	-0.148	0	0.45	0.443	0.445	0.454		p2	-0.7	-0.712	-0.713	-0.722	0	1.42	1.426	1.428	1.431	0	-0.14	-0.145	-0.145	-0.146	0	0.721	0.713	0.715	0.709		p2	-0.7	-0.712	-0.714	-0.706	0	1.42	1.426
cl2	-0.096	-0.113	-0.115	-0.115	0	0.241	0.245	0.246	0.247	0				-0.023	0	0.144	0.132	0.132	0.132		cl2	-0.283	-0.297	-0.298	-0.28	0	0.411	0.417	0.419	0.425	0				-0.02	0	0.129	0.121	0.121	0.145		cl2	-0.28	-0.293	-0.295	-0.248	0	0.412	0.417
cc-pVQZ(f,d)																					cc-pVQZ(f,d)																					cc-pVQZ(f,d)
Contributions to Bond Separation Energies	Normal	Tight	vTight	canonical																	Contributions to Total Atomization Enegies	Normal	Tight	vTight	canonical																	Contributions to Total Atomization Enegies	Normal	Tight	vTight	canonical
	LNO-CCSDT - LNO-CCSD(T)			CCSDT-CCSD(T)																	Unrestricted Hartree Fock	LNO-CCSDT - LNO-CCSD(T)			CCSDT - CCSD(T)																	Restricted Open Hartree Fock	LNO-CCSDT - LNO-CCSD(T)			CCSDT - CCSD(T)
cyclobutene				-0.968																	cyclobutene				-1.283																	cyclobutene				-1.272
t-butadiene				-0.754																	t-butadiene				-1.069																	t-butadiene				-1.059
cyclobutane				-0.786																	cyclobutane				-1.101																	cyclobutane				-1.09
n-pentane																					n-pentane																					n-pentane
benzene				-1.976																	benzene				-2.448																	benzene				-2.433
hclo4				-1.078																	hclo4				-1.93																	hclo4				-1.896
c2f6																					c2f6																					c2f6
c2cl6																					c2cl6																					c2cl6
n2o4				-1.686																	n2o4				-2.656																	n2o4				-2.652
cloocl				-0.553																	cloocl				-1.145																	cloocl				-1.098
hoclo				-0.335																	hoclo				-0.817																	hoclo				-0.79
pf5				-0.631																	pf5				-1.235																	pf5				-1.21
sf6				-0.677																	sf6				-1.517																	sf6				-1.471
oxadiazole				-1.743																	oxadiazole				-2.314																	oxadiazole				-2.315
dioxetan2one				-0.93																	dioxetan2one				-1.645																	dioxetan2one				-1.629
dioxetane				-0.621																	dioxetane				-1.149																	dioxetane				-1.137
dithiotane				-1																	dithiotane				-1.312																	dithiotane				-1.278
borole				-1.118																	borole				-1.45																	borole				-1.437
c2cl4				-1.521																	c2cl4				-2.12																	c2cl4				-2.035
c2f4				-0.52																	c2f4				-1.186																	c2f4				-1.161
cis-c2f2cl2				-0.925																	cis-c2f2cl2				-1.557																	cis-c2f2cl2				-1.502
trans-c2f2cl2				-0.923																	trans-c2f2cl2				-1.556																	trans-c2f2cl2				-1.501
cyclopentadiene				-1.387																	cyclopentadiene				-1.781																	cyclopentadiene				-1.768
formic-anhydride				-0.741																	formic-anhydride				-1.455																	formic-anhydride				-1.439
furan				-1.468																	furan				-1.969																	furan				-1.955
oxetane				-0.67																	oxetane				-1.092																	oxetane				-1.081
pyrrole				-1.602																	pyrrole				-2.031																	pyrrole				-2.025
silole				-1.275																	silole				-1.607																	silole				-1.592
thiophene				-1.789																	thiophene				-2.182																	thiophene				-2.157
beta-lactim				-1.181																	beta-lactim				-1.717																	beta-lactim				-1.71
clf5				-0.447																	clf5				-1.194																	clf5				-1.148
clf3				-0.155																	clf3				-0.647																	clf3				-0.612
pf3				-0.433																	pf3				-0.782																	pf3				-0.768
hoclo2				-0.754																	hoclo2				-1.421																	hoclo2				-1.39
nh2oh				-0.118																	nh2oh				-0.418																	nh2oh				-0.419
cyclopropane				-0.577																	cyclopropane				-0.813																	cyclopropane				-0.805
cyclopropene				-0.774																	cyclopropene				-1.01																	cyclopropene				-1.003
ch3ph2				-0.193																	ch3ph2				-0.24																	ch3ph2				-0.239
nh2f				-0.011																	nh2f				-0.252																	nh2f				-0.252
cclh3				-0.163																	cclh3				-0.352																	cclh3				-0.329
clno				-0.09																	clno				-0.5																	clno				-0.481
tetrahedrane				-1.42																	tetrahedrane				-1.735																	tetrahedrane				-1.725
n-butane				-0.557																	n-butane				-0.872																	n-butane				-0.861
c2cl2				-1.066																	c2cl2				-1.445																	c2cl2				-1.4
c2clh3				-0.487																	c2clh3				-0.755																	c2clh3				-0.73
c2clh5				-0.365																	c2clh5				-0.633																	c2clh5				-0.608
c2clh				-0.766																	c2clh				-1.033																	c2clh				-1.008
ccl2h2				-0.383																	ccl2h2				-0.682																	ccl2h2				-0.64
ccl2o				-0.649																	ccl2o				-1.134																	ccl2o				-1.088
ccl3h				-0.682																	ccl3h				-1.092																	ccl3h				-1.029
ccl4				-1.073																	ccl4				-1.593																	ccl4				-1.511
cf2cl2				-0.598																	cf2cl2				-1.152																	cf2cl2				-1.099
fno				-0.108																	fno				-0.535																	fno				-0.531
ch2clf				-0.228																	ch2clf				-0.545																	ch2clf				-0.517
chf3				-0.231																	chf3				-0.691																	chf3				-0.673
clcof				-0.509																	clcof				-1.01																	clcof				-0.979
formamide				-0.347																	formamide				-0.725																	formamide				-0.724
cyclobutadiene				-0.93																	cyclobutadiene				-1.245																	cyclobutadiene				-1.234
oxirene				-0.706																	oxirene				-1.049																	oxirene				-1.04
oxirane				-0.521																	oxirane				-0.865																	oxirane				-0.856
dioxirane				-0.612																	dioxirane				-1.062																	dioxirane				-1.052
ketene				-0.416																	ketene				-0.759																	ketene				-0.75
acetaldehyde				-0.361																	acetaldehyde				-0.704																	acetaldehyde				-0.696
formic				-0.353																	formic				-0.803																	formic				-0.793
acetic				-0.553																	acetic				-1.082																	acetic				-1.069
methanol				-0.134																	methanol				-0.399																	methanol				-0.393
ethanol				-0.313																	ethanol				-0.656																	ethanol				-0.647
glyoxal				-0.573																	glyoxal				-1.102																	glyoxal				-1.089
t-hcoh				0.012																	t-hcoh				-0.253																	t-hcoh				-0.247
c-hcoh				0.015																	c-hcoh				-0.249																	c-hcoh				-0.243
hocn				-0.654																	hocn				-1.033																	hocn				-1.032
honc				-0.513																	honc				-0.891																	honc				-0.89
hnco				-0.506																	hnco				-0.884																	hnco				-0.883
hcno				-0.9																	hcno				-1.278																	hcno				-1.277
c-n2h2				-0.314																	c-n2h2				-0.542																	c-n2h2				-0.552
hnnn				-0.865																	hnnn				-1.207																	hnnn				-1.222
hnc				-0.3																	hnc				-0.493																	hnc				-0.495
t-hono				-0.227																	t-hono				-0.712																	t-hono				-0.71
c-hono				-0.293																	c-hono				-0.778																	c-hono				-0.776
nh2cl				-0.158																	nh2cl				-0.383																	nh2cl				-0.368
ch3f				-0.064																	ch3f				-0.27																	ch3f				-0.262
ch2f2				-0.138																	ch2f2				-0.471																	ch2f2				-0.458
cf4				-0.344																	cf4				-0.931																	cf4				-0.908
sih3f				-0.175																	sih3f				-0.318																	sih3f				-0.309
sif4				-0.509																	sif4				-1.034																	sif4				-1.009
c2h3f				-0.307																	c2h3f				-0.591																	c2h3f				-0.581
c2h5f				-0.215																	c2h5f				-0.5																	c2h5f				-0.49
fccf				-0.608																	fccf				-1.02																	fccf				-1.005
hccf				-0.56																	hccf				-0.844																	hccf				-0.834
hcof				-0.277																	hcof				-0.669																	hcof				-0.657
f2co				-0.397																	f2co				-0.916																	f2co				-0.9
ch2-sing				0.276																	ch2-sing				0.197																	ch2-sing				0.199
propane				-0.357																	propane				-0.593																	propane				-0.586
propene				-0.461																	propene				-0.697																	propene				-0.689
propyne				-0.695																	propyne				-0.931																	propyne				-0.923
allene				-0.534																	allene				-0.77																	allene				-0.762
b2h6				0.023																	b2h6				-0.011																	b2h6				-0.006
bhf2				-0.185																	bhf2				-0.456																	bhf2				-0.444
bf3				-0.28																	bf3				-0.678																	bf3				-0.661
c2h6				-0.165																	c2h6				-0.323																	c2h6				-0.318
nccn				-1.341																	nccn				-1.727																	nccn				-1.732
ch3nh2				-0.171																	ch3nh2				-0.364																	ch3nh2				-0.366
cf2				-0.032																	cf2				-0.365																	cf2				-0.352
t-n2h2				-0.307																	t-n2h2				-0.535																	t-n2h2				-0.545
n2h4				-0.161																	n2h4				-0.389																	n2h4				-0.399
foof				0.06																	foof				-0.565																	foof				-0.548
alf3				-0.293																	alf3				-0.715																	alf3				-0.704
si2h6				-0.015																	si2h6				-0.048																	si2h6				-0.039
p4				-2.94																	p4				-2.813																	p4				-2.818
so2				-0.718																	so2				-1.166																	so2				-1.144
so3				-0.899																	so3				-1.533																	so3				-1.508
ocs				-0.637																	ocs				-0.978																	ocs				-0.957
cs2				-0.916																	cs2				-1.15																	cs2				-1.118
s2o				-0.839																	s2o				-1.179																	s2o				-1.146
s3				-0.925																	s3				-1.157																	s3				-1.113
s4-c2v				-2.205																	s4-c2v				-2.514																	s4-c2v				-2.455
ccl2				-0.116																	ccl2				-0.415																	ccl2				-0.373
alcl3				-0.416																	alcl3				-0.787																	alcl3				-0.732
clcn				-0.752																	clcn				-1.055																	clcn				-1.038
cl2o				-0.39																	cl2o				-0.796																	cl2o				-0.753
ch2c	-0.022	-0.032	-0.023	-0.009																	ch2c	-0.141	-0.181	-0.188	-0.166																	ch2c	-0.138	-0.178	-0.185	-0.161
c2h4	-0.214			-0.258																	c2h4	-0.334			-0.415																	c2h4	-0.331			-0.41
ch2nh	-0.27			-0.286																	ch2nh	-0.41			-0.479																	ch2nh	-0.409			-0.481
h2co	-0.214	-0.219	-0.212	-0.205																	h2co	-0.447	-0.475	-0.478	-0.47																	h2co	-0.446	-0.475	-0.478	-0.464
co2	-0.582	-0.53		-0.5																	co2	-0.987	-0.967		-0.95																	co2	-0.988	-0.968		-0.94
hno	-0.25	-0.229		-0.211																	hno	-0.503	-0.518		-0.511																	hno	-0.504	-0.519		-0.512
n2o				-0.966																	n2o				-1.38																	n2o				-1.386
o3				-0.666																	o3				-1.222																	o3				-1.211
hooh	-0.118	-0.119	-0.116	-0.11																	hooh	-0.464	-0.48	-0.484	-0.481																	hooh	-0.466	-0.483	-0.486	-0.474
f2o	-0.04			-0.023																	f2o	-0.442			-0.463																	f2o	-0.446			-0.449
hocl	-0.137	-0.137		-0.131																	hocl	-0.422	-0.432		-0.427																	hocl	-0.422	-0.431		-0.403
bh	0.049	0.018	0.014	0.016																	bh	0.025	-0.006	-0.012	-0.001																	bh	0.026	-0.006	-0.012	0.002
bh3	0	0	0	0																	bh3	-0.024	-0.024	-0.026	-0.017																	bh3	-0.023	-0.023	-0.025	-0.014
bn	-2.481	-2.43		-2.432																	bn	-2.585	-2.562		-2.563																	bn	-2.584	-2.561		-2.565
bf	-0.131	-0.146		-0.136																	bf	-0.27	-0.291		-0.28																	bf	-0.27	-0.291		-0.273
hcn				-0.503																	hcn				-0.696																	hcn				-0.699
hof	-0.057	-0.051	-0.041	-0.029																	hof	-0.345	-0.352	-0.347	-0.342																	hof	-0.347	-0.355	-0.35	-0.333
alh	-0.026	-0.025	-0.028	-0.028																	alh	-0.081	-0.083	-0.086	-0.068																	alh	-0.085	-0.087	-0.09	-0.073
alh3	0	0	0	0																	alh3	-0.055	-0.058	-0.059	-0.04																	alh3	-0.06	-0.062	-0.063	-0.045
alf	-0.185	-0.204	-0.209	-0.207																	alf	-0.355	-0.382	-0.39	-0.374																	alf	-0.361	-0.387	-0.395	-0.374
alcl	-0.169	-0.183	-0.186	-0.186																	alcl	-0.337	-0.355	-0.359	-0.336																	alcl	-0.339	-0.357	-0.362	-0.321
sih4	0	0	0	0																	sih4	-0.022	-0.024	-0.031	-0.017																	sih4	-0.021	-0.023	-0.03	-0.012
sio	-0.465	-0.456	-0.447	-0.439																	sio	-0.66	-0.661	-0.662	-0.641																	sio	-0.66	-0.661	-0.663	-0.633
cs	-0.385	-0.381	-0.371	-0.364																	cs	-0.532	-0.544	-0.545	-0.52																	cs	-0.528	-0.541	-0.542	-0.502
h2	0	0	0	0																	h2				0																	h2				0
hf	0	0	0	0																	hf	-0.115	-0.12	-0.122	-0.127																	hf	-0.116	-0.122	-0.123	-0.122
h2o	0	0	0	0																	h2o	-0.173	-0.181	-0.184	-0.186																	h2o	-0.174	-0.182	-0.185	-0.182
ch4	0	0	0	0																	ch4	-0.06	-0.075	-0.082	-0.079																	ch4	-0.058	-0.073	-0.081	-0.076
c2h2	-0.474	-0.504	-0.501	-0.496																	c2h2	-0.594	-0.653	-0.666	-0.654																	c2h2	-0.591	-0.65	-0.663	-0.649
nh3	0	0	0	0																	nh3	-0.081	-0.108	-0.12	-0.114																	nh3	-0.08	-0.108	-0.12	-0.119
c2	-1.953	-1.942	-1.934	-1.921																	c2	-2.073	-2.092	-2.099	-2.078																	c2	-2.07	-2.089	-2.096	-2.073
n2	-0.476	-0.478	-0.462	-0.455																	n2	-0.638	-0.694	-0.703	-0.683																	n2	-0.637	-0.693	-0.702	-0.693
co	-0.249	-0.244	-0.232	-0.22																	co	-0.481	-0.5	-0.498	-0.485																	co	-0.481	-0.5	-0.498	-0.478
f2	-0.066	-0.053	-0.018	-0.024																	f2	-0.296	-0.294	-0.262	-0.278																	f2	-0.299	-0.296	-0.264	-0.268
ph3	0	0	0	0																	ph3	0.062	0.038	0.032	0.032																	ph3	0.062	0.038	0.032	0.031
h2s	0	0	0	0																	h2s	-0.087	-0.089	-0.092	-0.077																	h2s	-0.084	-0.086	-0.089	-0.063
hcl	0	0	0	0																	hcl	-0.113	-0.114	-0.115	-0.11																	hcl	-0.111	-0.112	-0.113	-0.091
clf	-0.058	-0.041	-0.036	-0.03																	clf	-0.285	-0.275	-0.273	-0.267																	clf	-0.285	-0.275	-0.272	-0.243
p2	-0.918	-0.921	-0.911	-0.904																	p2	-0.794	-0.845	-0.846	-0.841																	p2	-0.794	-0.845	-0.846	-0.843
cl2	-0.133	-0.132	-0.131	-0.13																	cl2	-0.358	-0.36	-0.36	-0.351																	cl2	-0.355	-0.356	-0.357	-0.311
[truncated: 12 more columns]

## Sheet: S2 BH28
Table S2. Barrier height contributions [kcal/mol] for species in the BH28 test set
	T-(T)					(Q)-T					(Q)-(T)
System ID in BH28	Loose	Normal	Tight	Canonical		Loose	Normal	Tight	Canonical		Loose	Normal	Tight	Canonical
basis set: VDZ(p,p)
PXBH1	-0.181707	-0.0368311	-0.042054	-0.0340635		-0.178777	-0.17754	-0.190247	-0.206747		-0.360483	-0.214371	-0.232301	-0.24081
PXBH2	-0.136683	0.0708388	0.0103272	0.0203059		-0.215816	-0.215319	-0.221806	-0.231476		-0.352499	-0.14448	-0.211478	-0.21117
PXBH3	-0.00712435	0.0387727	0.0441658	0.0290571		-0.117483	-0.117071	-0.125976	-0.126268		-0.124607	-0.078298	-0.0818098	-0.0972107
PXBH4	-0.0949782	0.036476	0.0655758	0.0328728		-0.104158	-0.100142	-0.114512	-0.122404		-0.199136	-0.0636659	-0.048936	-0.0895314
BHPERI1	-0.0415015	-0.0409539	-0.0466379	-0.0389366		-0.165206	-0.177094	-0.179142	-0.181176		-0.206708	-0.218048	-0.22578	-0.220113
BHPERI2	0.010974	0.115797	0.125808	0.109236		-0.117587	-0.148956	-0.15561	-0.143355		-0.106613	-0.0331589	-0.029802	-0.0341185
BHPERI3	0.0964557	0.0978589	0.103149	0.0864426		-0.217015	-0.241206	-0.249858	-0.241924		-0.120559	-0.143347	-0.146709	-0.155482
BHPERI4	0.0530932	0.0468484	0.0581755	0.0572716		-0.0198382	-0.0120932	-0.0142473	-0.0164664		0.0332549	0.0347552	0.0439282	0.0408052
BHPERI5	0.0344728	0.116887	0.143939	0.124256		-0.201946	-0.245993	-0.269546	-0.271182		-0.167474	-0.129106	-0.125606	-0.146926
BHPERI6	-0.00536525	0.0869883	0.117941	0.126314		-0.136456	-0.193621	-0.221276	-0.232558		-0.141821	-0.106632	-0.103335	-0.106244
CADBH1	0.0592447	0.204362	0.246336	0.261177		-0.316295	-0.427205	-0.458966	-0.469237		-0.25705	-0.222843	-0.212631	-0.208059
CADBH2	0.197262	0.345613	0.394886	0.411038		-0.30066	-0.403172	-0.438775	-0.445341		-0.103398	-0.057559	-0.0438886	-0.0343032
CADBH3	0.170809	0.263127	0.292421	0.296253		-0.350718	-0.418422	-0.444318	-0.452508		-0.17991	-0.155295	-0.151897	-0.156255
CADBH4	0.18063	0.243762	0.281579	0.285468		-0.575694	-0.652205	-0.684762	-0.698782		-0.395064	-0.408443	-0.403184	-0.413314
CADBH5	0.260296	0.34073	0.381442	0.38968		-0.334397	-0.396675	-0.421389	-0.435644		-0.0741009	-0.0559454	-0.0399471	-0.0459645
CADBH6	0.275695	0.387068	0.397529	0.401254		-0.293592	-0.373722	-0.393035	-0.404532		-0.0178967	0.0133461	0.00449373	-0.00327769
CADBH7	0.193074	0.283396	0.304231	0.306425		-0.119901	-0.188989	-0.217846	-0.233331		0.0731722	0.0944073	0.0863852	0.0730944
CADBH8	0.193434	0.310332	0.318772	0.322133		-0.148145	-0.197804	-0.210283	-0.22118		0.0452892	0.112528	0.108488	0.100953
CADBH9	0.122352	0.217937	0.236994	0.233447		-0.115262	-0.162979	-0.176593	-0.187099		0.00708983	0.0549579	0.0604007	0.046348
CRBH1	-0.766971	-0.650832	-0.62669	-0.61352		-0.168258	-0.257772	-0.280796	-0.292521		-0.935228	-0.908605	-0.907487	-0.906042
CRBH2	-0.752067	-0.598739	-0.58222	-0.5662		-0.167824	-0.26379	-0.284521	-0.304143		-0.919891	-0.86253	-0.86674	-0.870343
CRBH3	-0.431895	-0.296948	-0.267189	-0.238664		-0.188677	-0.256092	-0.280937	-0.292253		-0.620571	-0.55304	-0.548127	-0.530917
CRBH4	-0.396847	-0.294296	-0.304788	-0.323106		-0.730067	-0.841008	-0.868262	-0.860118		-1.12691	-1.1353	-1.17305	-1.18322
CRBH5	-0.556604	-0.457918	-0.448061	-0.465642		-0.375002	-0.483946	-0.521421	-0.529711		-0.931606	-0.941864	-0.969481	-0.995354
CRBH6	-0.366541	-0.297018	-0.207188	-0.189514		-0.242249	-0.270813	-0.322327	-0.334023		-0.60879	-0.567831	-0.529515	-0.523537
BHDIV1	0.0272488	0.00167987	-0.0195304	-0.0204022		-0.0392302	-0.0446897	-0.0399267	-0.0328565		-0.0119814	-0.0430099	-0.059457	-0.0532587
BHDIV2	0.0758431	0.23927	0.27862	0.262649		-0.511516	-0.552785	-0.576718	-0.56465		-0.435673	-0.313516	-0.298098	-0.302001
BHDIV3	-0.157852	-0.129163	-0.132576	-0.138524		-0.192309	-0.212858	-0.213761	-0.210981		-0.350161	-0.342021	-0.346337	-0.349505
basis set: VDZ(d,p)
PXBH1	-0.217071	-0.0337193		-0.00802396		-0.227586	-0.248158		-0.28797		-0.444657	-0.281877		-0.295994
PXBH2	-0.133503	0.0703196		0.0337813		-0.232483	-0.253488		-0.278092		-0.365986	-0.183168		-0.244311
PXBH3	-0.0186127	0.0369383		0.0155694		-0.113942	-0.133375		-0.147315		-0.132555	-0.096437		-0.131746
PXBH4	-0.0231657	0.0908959		0.0224962		-0.109618	-0.129114		-0.14418		-0.132784	-0.0382179		-0.121684
CADBH1	0.497886	0.559632		0.651562		-0.750814	-0.833256		-0.915086		-0.252928	-0.273623		-0.263524
CADBH2	0.438567	0.576892		0.677353		-0.632141	-0.726641		-0.802029		-0.193575	-0.149749		-0.124676
CADBH3	0.313328	0.415397		0.481631		-0.543852	-0.614215		-0.672056		-0.230525	-0.198818		-0.190425
CADBH4	0.392034	0.482774		0.52019		-0.852097	-0.948518		-1.01831		-0.460063	-0.465744		-0.498119
CADBH5	0.425269	0.499742		0.563073		-0.523063	-0.591021		-0.646252		-0.0977941	-0.0912793		-0.0831785
CADBH6	0.445559	0.525001		0.564264		-0.439997	-0.511109		-0.564688		0.00556176	0.0138913		-0.000423955
CADBH7	0.463653	0.500171		0.551414		-0.335829	-0.401077		-0.472867		0.127824	0.0990941		0.0785469
CADBH8	0.474271	0.56257		0.599269		-0.301875	-0.358357		-0.406324		0.172395	0.204213		0.192945
CADBH9	0.36331	0.443601		0.474825		-0.226142	-0.284068		-0.324438		0.137168	0.159533		0.150387
CRBH1	-0.720322	-0.702094		-0.689453		-0.249084	-0.330194		-0.396008		-0.969407	-1.03229		-1.08546
CRBH2	-0.660127	-0.610237		-0.614388		-0.248961	-0.338124		-0.407099		-0.909088	-0.94836		-1.02149
CRBH3	-0.652914	-0.591108		-0.578347		-0.238489	-0.32301		-0.382435		-0.891403	-0.914118		-0.960782
CRBH4	-0.444156	-0.482939		-0.493772		-0.925319	-1.02985		-1.12939		-1.36947	-1.51279		-1.62317
CRBH5	-0.497821	-0.49218		-0.503039		-0.525118	-0.61092		-0.709157		-1.02294	-1.1031		-1.2122
CRBH6	-0.606758	-0.628099		-0.510427		-0.363072	-0.416017		-0.520251		-0.96983	-1.04412		-1.03068
BHDIV1	-0.0704722	-0.0595409		-0.0814602		0.0170048	0.0242943		0.0400076		-0.0534673	-0.0352466		-0.0414526
BHDIV2	0.345089	0.45583		0.521978		-0.786135	-0.847603		-0.89473		-0.441046	-0.391772		-0.372751
BHDIV3	-0.0362618	-0.0131002		-0.0199426		-0.316029	-0.34057		-0.347929		-0.352291	-0.35367		-0.367872

## Sheet: S3 S66x8
Table S3. Non-covalent interaction energy contributions [kcal/mol] for species in the S66x8 dataset (1.00re slice) using the VDZ(d,s) basis set
	T-(T)					(Q)-T					(Q)-(T)
System	Loose	Normal	Tight	Canonical		Loose	Normal	Tight	Canonical		Loose	Normal	Tight	Canonical
1 Water...Water	-0.0073732	-0.012276	-0.00818939	0.000420877		-0.000564423	-0.00386781	-0.00693638	-0.00868852		-0.00793763	-0.0161438	-0.0151258	-0.00826764
2 Water...MeOH	-0.014064	-0.010749	-0.0032358	0.00532211		0.00123175	-0.00311674	-0.00818415	-0.0123833		-0.0128323	-0.0138658	-0.01142	-0.00706122
3 Water...MeNH2	-0.0205944	-0.0125353	-0.00210337	0.00691603		-0.00555191	-0.00988468	-0.0122186	-0.0180581		-0.0261463	-0.02242	-0.014322	-0.0111421
4 Water...Peptide	0.000341694	-0.0119641	0.00645122	0.0166215		0.0243784	0.010014	0.00522393	-0.00432029		0.0247201	-0.0019501	0.0116752	0.0123012
5 MeOH...MeOH	-0.0217065	-0.0167343	-0.00500456	0.00621827		0.0032575	-0.00167916	-0.0088418	-0.0155256		-0.018449	-0.0184135	-0.0138464	-0.00930735
6 MeOH...MeNH2	-0.0263094	-0.028133	-0.00796879	0.0036492		-0.00502816	-0.0116542	-0.0184915	-0.0266312		-0.0313376	-0.0397872	-0.0264603	-0.022982
7 MeOH...Peptide	-0.0249972	-0.0159871	0.000624046	0.0193619		0.0138653	0.00633907	0.000625275	-0.0155332		-0.0111319	-0.00964806	0.00124932	0.0038287
8 MeOH...Water	-0.0284901	-0.0147565	-0.00785825	-0.000897208		0.0214082	-0.00154321	-0.00541895	-0.010357		-0.00708188	-0.0162997	-0.0132772	-0.0112542
9 MeNH2...MeOH	-0.00567912	-0.011008	-0.0101158	-0.000352785		-0.000658895	-0.00319708	-0.00794536	-0.0132379		-0.00633802	-0.0142051	-0.0180611	-0.0135906
10 MeNH2...MeNH2	-0.0114281	-0.0190023	-0.00927707	0.00422362		-0.00576577	-0.0114353	-0.0171204	-0.0239265		-0.0171939	-0.0304376	-0.0263975	-0.0197028
11 MeNH2...Peptide	-0.00718553	-0.00518635	-0.00335229	0.0185347		0.0076168	-0.00197362	-0.00788832	-0.0215593		0.000431272	-0.00715997	-0.0112406	-0.00302458
12 MeNH2...Water	-0.0221685	-0.0216199	-0.00362999	0.00658505		-0.00442898	-0.00961248	-0.0130109	-0.0190871		-0.0265975	-0.0312324	-0.0166409	-0.0125021
13 Peptide...MeOH	-0.00343757	-0.000888237	-0.00158571	0.0174177		0.0049908	-0.000924031	-0.00525154	-0.018357		0.00155323	-0.00181227	-0.00683725	-0.000939383
14 Peptide...MeNH2	-0.0231633	-0.0229952	-0.00404753	0.0197581		-0.00404581	-0.0122174	-0.0189928	-0.0343984		-0.0272091	-0.0352126	-0.0230403	-0.0146403
16 Peptide...Water	0.00269182	-0.00872682	-0.00795663	0.00318997		0.000637235	0.00255604	0.000838059	-0.00851427		0.00332905	-0.00617079	-0.00711857	-0.0053243
18 Water...Pyridine	-0.00562105	-0.0095305	0.0066329	0.0252707		-0.0111384	-0.0127776	-0.0168492	-0.0278266		-0.0167595	-0.0223081	-0.0102163	-0.00255587
19 MeOH...Pyridine	-0.0148893	-0.0123984		0.0332733		-0.00794295	-0.0158993		-0.0389083		-0.0228322	-0.0282977		-0.00563503
20 AcOH...AcOH	-0.0689881	-0.0448843	0.00173465	0.0473672		0.0772072	0.0755856	0.0547116	0.00787701		0.00821914	0.0307014	0.0564463	0.0552442
21 AcNH2...AcNH2	-0.0581924	-0.058226	-0.00893176	0.0393403		0.0428954	0.0422468	0.0299144	-0.013975		-0.0152969	-0.0159792	0.0209827	0.0253653
30 Benzene…Ethene	-0.013438	0.0162773	0.0339434	0.0801229		-0.0195058	-0.0321055	-0.0450029	-0.0669122		-0.0329437	-0.0158283	-0.0110595	0.0132107
31 Uracil…Ethene	-0.0172289	0.00278179		0.0743597		0.0068239	-0.0146609		-0.056524		-0.010405	-0.0118791		0.0178357
32 Uracil…Ethyne	-0.0175592	0.0118745		0.0859558		0.0105759	-0.0158278		-0.057358		-0.00698323	-0.00395325		0.0285979
33 Pyridine…Ethene	-0.0117751	0.0248318		0.0845555		-0.0189853	-0.0363572		-0.0687275		-0.0307604	-0.0115254		0.015828
38 Cyclopentane...Cyclopentane	-0.0136189	-0.0223708		0.0189507		-0.000888771	-0.0103637		-0.0374564		-0.0145076	-0.0327344		-0.0185057
44 Ethene...Pentane	-0.00911227	-0.0183107		0.0106849		0.000616676	-0.00778657		-0.0251493		-0.00849559	-0.0260973		-0.0144644
45 Ethyne...Pentane	-0.00332915	-0.00532433	-0.0012267	0.0245955		-0.00101747	-0.0143171	-0.0221931	-0.0344781		-0.00434662	-0.0196414	-0.0234197	-0.00988262
50 Benzene...Ethyne	-0.00902118	0.0240917		0.0531513		0.00381703	-0.0159984		-0.0398484		-0.00520415	0.0080933		0.0133029
51 Ethyne...Ethyne	-0.00722315	0.000952716	0.00228262	0.0134007		0.00560934	-0.0024854	-0.00603521	-0.0142485		-0.00161381	-0.00153269	-0.00375259	-0.000847805
54 Benzene...Water	-0.00184999	0.0022061		0.0224858		0.000216148	-0.00592905		-0.0179503		-0.00163384	-0.00372295		0.00453544
55 Benzene...MeOH	-0.0116714	-0.0011702	0.0125951	0.0477426		-0.00147491	-0.0101518	-0.0224712	-0.039174		-0.0131463	-0.011322	-0.00987612	0.00856862
56 Benzene...MeNH2	-0.00641178	-0.00488606	0.0145745	0.0506192		-0.00409354	-0.0114487	-0.0253301	-0.0407948		-0.0105053	-0.0163348	-0.0107556	0.00982436
57 Benzene...Peptide	-0.0085602	0.00589147	0.0325743	0.0980206		-0.00407436	-0.0194442	-0.0355881	-0.0669669		-0.0126346	-0.0135528	-0.00301372	0.0310537
58 Pyridine...Pyridine	-0.00755404	0.000165115		0.0603585		-0.00704197	-0.019501		-0.0538292		-0.014596	-0.0193359		0.00652926
59 Ethyne...Water	-0.00884447	-0.0122464	-0.00955659	-0.0034784		0.011437	0.00881629	0.00644792	0.00205143		0.00259257	-0.0034301	-0.00310867	-0.00142697
60 Ethyne...AcOH	-0.0152629	-0.00565538	0.0119022	0.0265022		0.0262632	0.0106769	0.00269369	-0.0131612		0.0110003	0.0050215	0.0145959	0.0133411
64 Peptide...Ethene	-0.00248328	-0.0100632	0.00614387	0.0256505		0.00617528	-0.003606	-0.0126333	-0.0272177		0.003692	-0.0136692	-0.00648944	-0.00156724
65 Pyridine...Ethyne	-0.0108965	0.000671629	0.0073405	0.0325026		0.0012495	-0.00852301	-0.0149922	-0.0279819		-0.00964699	-0.00785138	-0.00765173	0.00452068
66 MeNH2...Pyridine	0.00660683	0.00613403		0.0506202		-0.0128083	-0.0232474		-0.0491598		-0.00620146	-0.0171134		0.00146045

## Sheet: S4 Cope BH & COMT 
Table S4. Post-(T) contributions for two reactions: (a) Cope rearragement of semibullvalene; (b) methylation reaction catalyzed by COMT
			T-(T)				(Q)-T				(Q)-(T)
	basis set		Loose	Normal	Canonical		Loose	Normal	Canonical		Loose	Normal	Canonical
Cope rearrangement barrier height contribution	VDZ(p,p)		0.103623	0.152302	0.13885		-0.219883	-0.255033	-0.267612		-0.11626	-0.102731	-0.128762
COMT reaction energy contribution	def2-SVP(p,p)		0.0323304	0.010229			0.0612517	0.0739206			0.0935822	0.0841496
